# Supplementary material for: Integrated metabolomic and transcriptomic analyses of the synergistic effect of polymyxin–rifampicin combination against Pseudomonas aeruginosa
Source: J Biomed Sci. 2022 Oct 30;29:89. doi: 10.1186/s12929-022-00874-3 (PMC9618192; doi:10.1186/s12929-022-00874-3)
Supplement: Supplementary file 1 — Additional file 1: Table S1. Significantly changed metabolites at 15 min. Table S2. Significantly changed metabolites at 1 h. Table S3. Significantly changed metabolites at 4 h. Table S4. Significantly changed metabolites at 24 h. Table S5. DEGs induced by polymyxin B at 1 h. Table S6. DEGs induced by rifampicin B at 1 h. Table S7. DEGs induced by the combination of polymyxin B and rifampicin at 1 h. Table S8. DEGs induced by polymyxin B at 24 h. Table S9. DEGs induced by rifampicin at 24 h. Table S10. DEGs induced by the combination of polymyxin B and rifampicin at 24 h. [file 12929_2022_874_MOESM1_ESM.xlsx]

## Sheet: Content 
Table	Title
Table S1	Significantly changed metabolites at 15 min
Table S2	Significantly changed metabolites at 1 h
Table S3	Significantly changed metabolites at 4 h
Table S4	Significantly changed metabolites at 24 h
Table S5	DEGs induced by polymyxin B at 1 h
Table S6	DEGs induced by rifampicin B at 1 h
Table S7	DEGs induced by the combination of polymyxin B and rifampicin at 1 h
Table S8	DEGs induced by polymyxin B at 24 h
Table S9	DEGs induced by rifampicin at 24 h
Table S10	DEGs induced by the combination of polymyxin B and rifampicin at 24 h

## Sheet: Annotation 
	Metabolomics
	Table S1 - S4		(<1.0 and >1.0 log2FC, FDR ≤ 0.05)
	Transcriptomics
	Table S5 - S10		(<1.0 and >1.0 log2FC, FDR ≤ 0.05)

## Sheet: Table S1
Metabolite	KEGG ID	Confidence	Map	Pathway	P. value	FDR	Polymyxin B	Rifampicin	Combination
N-Acetylmuramate	C02713	8	0	0	0.00043322	0.0043946	2.04959	1.2139	2.08601
Glycerophosphoglycerol	C03274	7	0	0	6.211e-08	1.3302e-05	-1.39195	0.0668291	-2.15258
sn-glycerol-1-phosphate	C00623	5	0	0	1.5909e-07	2.2714e-05	-1.36697	0.0724943	-2.14533
1,6-anhydro-N-acetylmuramate	0	8	0	0	0.00014002	0.0023067	2.00777	0.167269	1.57564
glycerophosphoserine	0	7	0	0	0.000884	0.0070555	1.78085	0.2105	1.73709
beta-Carboline	0	7	0	0	0.00046099	0.004522	2.00783	0.47143	1.7627
methylphosphate	0	7	0	0	0.00037689	0.0039431	1.91745	0.445095	1.86944
N-Acetyl-L-histidine	C02997	7	0	0	5.9021e-05	0.001431	1.25429	-0.0613083	2.03916
Neocasomorphin (1-5)	0	5	0	0	0.00047352	0.0046096	-1.07527	-0.329632	-2.2008
Carbetamide	C11075	5	0	0	0.0032972	0.01835	-0.83643	-0.251509	-2.05111
3-Hydroxyhexobarbital	C03068	5	0	0	0.001435	0.010082	-1.13597	-0.112363	-2.00296
Quinoline yellow	0	7	0	0	0.0055478	0.026902	-1.32816	-0.0625744	-1.76297
formycin A	0	7	0	0	0.0014515	0.010082	0.0815241	-0.269853	1.79998
Imidazol-4-ylacetate	0	7	0	0	0.00066094	0.0059392	0.317515	-0.262775	1.89338
(R)-piperidine-3-carboxylate	0	7	0	0	0.0016819	0.011084	0.663324	-0.160325	1.90397
ADPribose 2'-phosphate	C03246	7	0	0	0.0014412	0.010082	0.347458	-0.0937366	1.93329
3,4-Dihydro-2H-Pyrrole-2-carboxylate	C04322	7	0	0	0.016637	0.059718	1.6208	0.263054	1.51432
Harmalol	C06537	5	0	beta-carboline biosynthesis	0.0074131	0.032401	1.76492	-0.101695	0.948013
D-galactosylononitol	0	7	0	galactosylcyclitol biosynthesis	0.010712	0.043562	-1.83431	-0.447807	-1.48683
vernolate	0	6	0	vernolic acid biosynthesis	0.013949	0.052216	-1.07591	-0.152323	-1.81163
Hydroxymethylphosphonate	C06455	5	Amino Acid Metabolism	Aminophosphonate metabolism	0.014269	0.052995	1.80825	1.12394	1.77668
Phosphonoacetate	C05682	5	Amino Acid Metabolism	Aminophosphonate metabolism	0.015136	0.055412	0.249903	-0.221954	1.64969
N4-Acetylaminobutanal	C05936	8	Amino Acid Metabolism	Arginine and proline metabolism	0.00011447	0.0021364	0.782248	0.199813	2.23133
gamma-Glutamyl-gamma-aminobutyraldehyde	C15700	5	Amino Acid Metabolism	Arginine and proline metabolism	0.0024541	0.0146	-0.71725	-0.0665233	-1.99487
L-Glutamate	C00025	10	Amino Acid Metabolism	Arginine and proline metabolism__Glutamate metabolism__Histidine metabolism__D-Glutamine and D-glutamate metabolism__Glutathione metabolism_Butanoate metabolism_C5-Branched dibasic acid metabolism_Porphyrin and chlorophyll metabolism_Nitrogen metabolism	0.00023745	0.0032119	-1.35411	-0.451453	-2.23736
L-Cystine	C00491	9	Amino Acid Metabolism	Cysteine metabolism	0.00092091	0.0073047	1.46778	0.679309	2.20869
UDP-N-acetylmuramate	C01050	8	Amino Acid Metabolism	D-Glutamine and D-glutamate metabolism__Aminosugars metabolism__Peptidoglycan biosynthesis	9.2717e-06	0.00045824	1.04041	0.0700333	2.23746
(R)-2-Hydroxyglutarate	C01087	10	Amino Acid Metabolism	glutamate degradation V (via hydroxyglutarate)	0.00017804	0.0026915	-0.267474	-0.354199	1.76814
Succinate semialdehyde	C00232	6	Amino Acid Metabolism	Glutamate metabolism__Tyrosine metabolism__Butanoate metabolism__Vitamin B6 metabolism	0.0095034	0.039649	-0.664186	-0.263468	-1.95541
Creatine	C00300	5	Amino Acid Metabolism	Glycine, serine and threonine metabolism__Arginine and proline metabolism	0.00035079	0.0039197	-0.5915	0.129662	-2.01832
Urocanate	C00785	8	Amino Acid Metabolism	Histidine metabolism	0.0001223	0.0021528	1.67408	0.283383	2.03604
N-Formimino-L-glutamate	C00439	8	Amino Acid Metabolism	Histidine metabolism	0.00026018	0.0032147	1.03945	-0.326628	1.8404
N2-Acetyl-L-aminoadipate	C12986	5	Amino Acid Metabolism	Lysine biosynthesis	1.0438e-05	0.00046253	2.03588	0.413759	1.95173
UDP-N-acetylmuramoyl-L-alanyl-D-gamma-glutamyl-meso-2,6- diaminopimelate	C04877	8	Amino Acid Metabolism	Lysine biosynthesis__Peptidoglycan biosynthesis	3.3815e-05	0.0010096	0.142651	-0.118748	2.05589
UDP-N-acetylmuramoyl-L-alanyl-D-glutamyl-6-carboxy-L-lysyl-D-alanyl- D-alanine	C04882	8	Amino Acid Metabolism	Lysine biosynthesis__Peptidoglycan biosynthesis	1.1815e-06	0.00012652	0.606874	-0.0573045	2.23412
Acetyl phosphate	C00227	6	Amino Acid Metabolism	Taurine and hypotaurine metabolism__Pyruvate metabolism	0.0035852	0.019401	2.03721	0.416342	1.29604
4-(2-Aminophenyl)-2,4-dioxobutanoate	C01252	6	Amino Acid Metabolism	Tryptophan metabolism	0.010949	0.044242	-0.845159	-0.192371	-1.90633
Proclavaminic acid	C06658	6	Biosynthesis of Secondary Metabolites	Clavulanic acid biosynthesis	0.0019128	0.01229	-1.35454	-0.623547	-2.16419
dTDP-6-deoxy-L-mannose	C03319	8	Biosynthesis of Secondary Metabolites	Novobiocin biosynthesis__Nucleotide sugars metabolism__Streptomycin biosynthesis__Polyketide sugar unit biosynthesis	0.00019416	0.0028351	0.529664	-0.0295278	2.09389
Caffeic acid 4-O-glucuronide	0	5	Carbohydrate Metabolism	0	5.0893e-08	1.3302e-05	-1.10346	0.0438599	-2.25519
Isopropyl apiosylglucoside	0	5	Carbohydrate Metabolism	0	0.0029145	0.016794	1.82235	0.521103	1.79489
cis-Ferulic acid [arabinosyl-(1->3)-[glucosyl-(1->6)]-glucosyl] ester	0	7	Carbohydrate Metabolism	0	0.00025297	0.0032147	1.73693	0.81245	2.23436
N-Acetyl-D-mannosamine	C00645	7	Carbohydrate Metabolism	Aminosugars metabolism	0.00067147	0.0059919	2.09621	0.684007	1.75778
UDP-N-acetyl-D-glucosamine	C00043	8	Carbohydrate Metabolism	Aminosugars metabolism__Lipopolysaccharide biosynthesis__Peptidoglycan biosynthesis	2.4527e-05	0.00083682	0.488783	-0.0982003	2.13423
2-Oxoglutarate	C00026	10	Carbohydrate Metabolism	Citrate cycle (TCA cycle)__Ascorbate and aldarate metabolism__Glutamate metabolism__Alanine and aspartate metabolism__Lysine biosynthesis__Histidine metabolism__D-Glutamine and D-glutamate metabolism__Glyoxylate and dicarboxylate metabolism	0.0091817	0.038683	-1.01294	-0.313598	-1.95976
CoA	C00010	8	Carbohydrate Metabolism	Citrate cycle (TCA cycle)__Fatty acid metabolism__Pantothenate and CoA biosynthesis	0.0035673	0.019401	0.758124	-0.104517	1.86963
(S)-Malate	C00149	10	Carbohydrate Metabolism	Citrate cycle (TCA cycle)__Glutamate metabolism__Alanine and aspartate metabolism__Pyruvate metabolism__Glyoxylate and dicarboxylate metabolism__Carbon fixation__Reductive carboxylate cycle (CO2 fixation)	0.012653	0.048973	-0.947241	-0.204414	-1.88174
L-Rhamnofuranose	C02431	8	Carbohydrate Metabolism	Fructose and mannose metabolism	0.00020395	0.00288	2.18262	1.62899	2.00307
L-Fuculose 1-phosphate	C01099	6	Carbohydrate Metabolism	Fructose and mannose metabolism	0.0015442	0.010499	1.90612	1.07472	2.04688
Acetyl-CoA	C00024	8	Carbohydrate Metabolism	Glycolysis / Gluconeogenesis__Citrate cycle (TCA cycle)__Inositol metabolism__Fatty acid biosynthesis__Fatty acid elongation in mitochondria__Fatty acid metabolism__Alanine and aspartate metabolism__Valine, leucine and isoleucine degradation	0.00011471	0.0021364	0.414328	-0.0541626	2.09239
Pyruvate	C00022	10	Carbohydrate Metabolism	Glycolysis / Gluconeogenesis__Citrate cycle (TCA cycle)__Pentose phosphate pathway__Ascorbate and aldarate metabolism__Biosynthesis of steroids__Alanine and aspartate metabolism__Glycine, serine and threonine metabolism	0.015648	0.056802	1.94192	0.454355	0.523965
Phosphoenolpyruvate	C00074	10	Carbohydrate Metabolism	Glycolysis / Gluconeogenesis__Citrate cycle (TCA cycle)__Phenylalanine, tyrosine and tryptophan biosynthesis__Aminophosphonate metabolism__Pyruvate metabolism__Carbon fixation__Reductive carboxylate cycle (CO2 fixation)	0.00076058	0.0064468	0.401281	-0.14745	1.95429
3-Phospho-D-glycerate	C00197	8	Carbohydrate Metabolism	Glycolysis / Gluconeogenesis__Glycine, serine and threonine metabolism__Glycerolipid metabolism__Glyoxylate and dicarboxylate metabolism__Carbon fixation	0.0056576	0.027024	-0.0373358	-0.260673	1.66896
Glycerone phosphate	C00111	10	Carbohydrate Metabolism	Glycolysis / Gluconeogenesis__Inositol metabolism__Pentose and glucuronate interconversions__Fructose and mannose metabolism__Galactose metabolism__Glycerolipid metabolism__Glycerophospholipid metabolism__Pyruvate metabolism__Carbon fixation	0.00013987	0.0023067	2.28165	0.790802	1.69781
D-Glucose	C00221	10	Carbohydrate Metabolism	Glycolysis / Gluconeogenesis__Pentose phosphate pathway__Galactose metabolism__Starch and sucrose metabolism__Streptomycin biosynthesis__Indole and ipecac alkaloid biosynthesis	0.0018884	0.012194	-0.913268	-0.663692	-2.22843
UDP-glucose	C00029	10	Carbohydrate Metabolism	Pentose and glucuronate interconversions__Galactose metabolism__Ascorbate and aldarate metabolism__Pyrimidine metabolism__Starch and sucrose metabolism__Nucleotide sugars metabolism__Glycerolipid metabolism__Zeatin biosynthesis__Biosynthesis of ansamycins	0.00011764	0.0021408	-0.24467	-0.0578685	1.90357
D-Fructose 6-phosphate	C00085	10	Carbohydrate Metabolism	Pentose phosphate pathway__Pentose and glucuronate interconversions__Aminosugars metabolism__Methane metabolism__Carbon fixation	0.00014753	0.0023997	0.169856	-0.120767	2.00827
2-Deoxy-D-ribose 1-phosphate	C00672	8	Carbohydrate Metabolism	Pentose phosphate pathway__Pyrimidine metabolism	0.00021547	0.0030095	2.19858	0.540489	1.59107
Propanoyl phosphate	C02876	6	Carbohydrate Metabolism	Propanoate metabolism__C5-Branched dibasic acid metabolism	8.8021e-08	1.6158e-05	-1.4622	0.0413042	-2.1363
D-Fructose 1,6-bisphosphate	C00354	8	Energy Metabolism	Carbon fixation	0.0002568	0.0032147	2.03382	0.589819	1.87884
ADP	C00008	10	Energy Metabolism	Oxidative phosphorylation__Photosynthesis__Purine metabolism__Zeatin biosynthesis	0.0035932	0.019401	-0.51357	-0.49174	1.4234
3-Deoxy-D-manno-octulosonate	C01187	6	Glycan Biosynthesis and Metabolism	Lipopolysaccharide biosynthesis	0.0004073	0.0042208	0.771991	0.0051794	2.07969
sn-glycero-3-Phosphocholine	C00670	8	Lipid Metabolism	Glycerophospholipid metabolism__Ether lipid metabolism	5.829e-07	6.8093e-05	-1.91203	-0.168553	-1.96924
16-Hydroxy-10-oxohexadecanoic acid	0	7	Lipids: Fatty Acyls	0	0.0051331	0.025176	-1.2051	-0.0276117	-1.80671
Decanoic acid	C01571	9	Lipids: Fatty Acyls	Fatty acid biosynthesis	0.0007165	0.0061792	1.37809	-0.0263209	1.86581
FA (19:1)	0	7	Lipids: Fatty Acyls	Fatty Acids and Conjugates	0.00078199	0.0065435	-1.54447	-0.0894123	-1.84843
FA methyl(14:0)	C16665	7	Lipids: Fatty Acyls	Fatty Acids and Conjugates	3.7712e-05	0.0010096	-1.5718	0.141597	-1.82352
FA hydroxy(16:0)] hexadecanoic acid	0	5	Lipids: Fatty Acyls	Fatty Acids and Conjugates	0.0014494	0.010082	-1.71793	-0.128683	-1.67329
10-Hydroxydecanoic acid	C02774	5	Lipids: Fatty Acyls	Fatty Acids and Conjugates	0.00041875	0.0043048	1.9158	0.661024	2.00361
[FA oxo(14:0)] 3-oxo-tetradecanoic acid	0	7	Lipids: Fatty Acyls	Fatty Acids and Conjugates	3.6449e-05	0.0010096	1.09943	-0.0745947	2.09595
3-Oxododecanoic acid	C02367	8	Lipids: Fatty Acyls	Fatty Acids and Conjugates	0.00011921	0.0021408	0.540981	-0.860626	1.54475
FA oxo(18:0)	0	5	Lipids: Fatty Acyls	Fatty Acids and Conjugates	0.0014362	0.010082	-0.00302742	-0.355035	1.73849
FA (14:1)nonanoic acid	0	7	Lipids: Fatty Acyls	Fatty Acids and Conjugates	7.3277e-05	0.001652	0.918967	-0.227772	2.00542
FA (14:1) tetradecenoic acid	0	5	Lipids: Fatty Acyls	Fatty Acids and Conjugates	0.0095026	0.039649	-1.6802	-0.132845	-1.42992
[FA (10:0/2:0)] Decanedioic acid	C08277	7	Lipids: Fatty Acyls	Fatty Acids and Conjugates	0.0085282	0.036438	1.87134	0.255122	1.25575
Mayolene-16	0	7	Lipids: Fatty Acyls	Fatty esters	0.00031815	0.0036475	1.86224	0.889062	2.17213
3,5,7-Trimethyl-2E,4E,6E,8E-undecatetraene	0	5	Lipids: Fatty Acyls	Hydrocarbons	0.006765	0.030792	-2.00542	-0.993823	-0.335418
[FA oxo(16:2)] cyclopentanehexanoic acid	0	5	Lipids: Fatty Acyls	Octadecanoids	0.0065241	0.030261	-1.2632	-0.555664	-2.04344
DG(P-32:1)	C13864	7	Lipids: Glycerolipids	Diradylglycerols	0.012475	0.048429	-1.0652	0.156003	-1.61966
PC(31:2)	0	5	Lipids: Glycerophospholipids	Glycerophosphocholines	0.00019218	0.0028351	-0.889586	-2.15676	-0.0950945
LysoPE(16:0)	0	7	Lipids: Glycerophospholipids	Glycerophosphoethanolamines	8.8162e-06	0.00045315	-1.84487	0.032743	-1.75024
LysoPE(18:1)	0	7	Lipids: Glycerophospholipids	Glycerophosphoethanolamines	0.0006975	0.0061792	-1.89759	-0.197397	-1.60785
9-mercaptodethiobiotin	0	5	Metabolism of Cofactors and Vitamins	biotin biosynthesis II	0.0046529	0.023622	-1.38322	-0.25818	-1.88799
Biotin	C00120	6	Metabolism of Cofactors and Vitamins	Biotin metabolism	9.2731e-05	0.001944	-1.2194	-0.73182	-2.40932
Dethiobiotin	C01909	8	Metabolism of Cofactors and Vitamins	Biotin metabolism	0.00087016	0.00701	-0.976649	-0.289865	-2.15707
2,3-Dimethylmaleate	C00922	5	Metabolism of Cofactors and Vitamins	Nicotinate and nicotinamide metabolism	0.0022937	0.014102	-0.621258	0.690241	-1.49183
alpha-Ribazole	C05775	6	Metabolism of Cofactors and Vitamins	Riboflavin metabolism__Porphyrin and chlorophyll metabolism	0.0016004	0.010711	-1.01343	-0.271458	-2.10218
2-(Hydroxymethyl)-3-(acetamidomethylene)succinate	C04690	5	Metabolism of Cofactors and Vitamins	Vitamin B6 metabolism	0.0067815	0.030792	-0.925678	-0.292198	-1.99486
Pyridoxamine phosphate	C00647	6	Metabolism of Cofactors and Vitamins	Vitamin B6 metabolism	0.0006298	0.0057397	0.286576	-0.396816	1.81731
Hypoxanthine	C00262	10	Nucleotide Metabolism	Purine metabolism	0.017991	0.062994	-0.903328	0.232757	-1.56981
dAMP	C00360	9	Nucleotide Metabolism	Purine metabolism	0.0032986	0.01835	0.454879	0.0715335	1.95938
dGMP	C00362	10	Nucleotide Metabolism	Purine metabolism	0.0032345	0.018302	-0.175982	-0.271543	1.66656
Xanthosine 5'-phosphate	C00655	6	Nucleotide Metabolism	Purine metabolism	0.0001265	0.0021967	0.870801	-0.333219	1.91672
GDP	C00035	10	Nucleotide Metabolism	Purine metabolism	1.513e-05	0.00057181	0.274958	0.0508429	2.17718
ADP-ribose	C00301	8	Nucleotide Metabolism	Purine metabolism	0.0052769	0.025782	0.545674	-0.00472342	1.89341
GTP	C00044	10	Nucleotide Metabolism	Purine metabolism__Riboflavin metabolism__Folate biosynthesis	0.00383	0.020171	0.937911	1.19116	2.2092
Deoxycytidine	C00881	10	Nucleotide Metabolism	Pyrimidine metabolism	0.0032473	0.018302	0.871495	-0.089014	1.8718
2',3'-Cyclic UMP	C02355	5	Nucleotide Metabolism	Pyrimidine metabolism	3.5042e-05	0.0010096	-1.22086	-0.086937	-2.16735
dCMP	C00239	10	Nucleotide Metabolism	Pyrimidine metabolism	7.0835e-06	0.00042627	0.866219	0.241927	2.33992
dTMP	C00364	8	Nucleotide Metabolism	Pyrimidine metabolism	3.3306e-05	0.0010096	0.676082	-0.0518687	2.15788
CMP	C00055	10	Nucleotide Metabolism	Pyrimidine metabolism	5.7658e-06	0.00038995	0.278354	-0.112236	2.1357
dCDP	C00705	6	Nucleotide Metabolism	Pyrimidine metabolism	4.7285e-05	0.00124	0.0947871	-0.210739	1.99363
dTDP	C00363	8	Nucleotide Metabolism	Pyrimidine metabolism	0.0041689	0.021514	-0.479135	-0.353628	1.48562
CDP	C00112	8	Nucleotide Metabolism	Pyrimidine metabolism	6.0824e-08	1.3302e-05	0.756917	0.100054	2.35594
CTP	C00063	8	Nucleotide Metabolism	Pyrimidine metabolism	0.0013924	0.0099405	1.23554	0.680496	2.23526
Uracil	C00106	8	Nucleotide Metabolism	Pyrimidine metabolism__beta-Alanine metabolism__Pantothenate and CoA biosynthesis	0.0091098	0.038507	-0.941565	-0.0213467	-1.82173
UMP	C00105	8	Nucleotide Metabolism	Pyrimidine metabolism__Peptidoglycan biosynthesis	0.0021532	0.01352	-0.260559	-0.393023	1.61316
UDP	C00015	10	Nucleotide Metabolism	Pyrimidine metabolism__Peptidoglycan biosynthesis__Zeatin biosynthesis	1.3078e-05	0.00052516	0.503621	0.105576	2.24368

## Sheet: Table S2
Metabolite	KEGG ID	Confidence	Map	Pathway	P. value	FDR	Polymyxin B	Rifampicin	Combination
N-Formyl-D-kynurenine	C15605	7	0	0	3.3313e-06	2.8411e-05	0.870652	-0.527304	-1.66214
(Z,Z,Z)-3,6,9-Dodecatrien-1-ol	C08375	5	0	0	0.0034958	0.011198	-1.57981	0.0534095	-1.52329
4-Hexyloxyphenol	C14305	7	0	0	7.8165e-07	8.051e-06	-0.40775	-0.0144751	-2.25113
3-tert-Butyl-5-methylcatechol	C03929	5	0	0	6.2787e-07	6.6724e-06	-0.360437	0.0204548	-2.23197
4-Heptyloxyphenol	C14236	5	0	0	1.2799e-06	1.1901e-05	-0.407008	0.0582572	-2.21157
Quinoline yellow	0	7	0	0	9.3988e-12	2.9267e-10	0.213903	-0.241758	-2.20032
1-Methyl-1,3-cyclohexadiene	0	5	0	0	7.2468e-06	5.5133e-05	-0.501992	0.0517755	-2.19066
Octylamine	C01740	7	0	0	0.0005826	0.0024844	-0.480141	-0.386242	-2.18494
Rhubafuran	0	7	0	0	5.1502e-06	4.1294e-05	-0.442282	0.101376	-2.16871
Glycerophosphoglycerol	C03274	7	0	0	1.4158e-08	2.3996e-07	0.311092	-0.340046	-2.13356
sn-glycerol-1-phosphate	C00623	5	0	0	3.5284e-08	5.4304e-07	0.331694	-0.307763	-2.1103
Ethyl (R)-3-hydroxyhexanoate	C03864	5	0	0	6.8087e-06	5.2096e-05	-0.0617332	0.239653	-2.02684
N-Ethylmaleimide	C01151	5	0	0	0.024893	0.055063	-0.915559	-0.392363	-1.87786
Cumene	C15006	7	0	0	0.0049767	0.01493	-0.726482	0.0749958	-1.8595
19-oic-deoxycorticosterone	0	5	0	0	0.015015	0.036489	-0.107232	-0.777461	-1.83407
Argiotoxin 659	C13929	7	0	0	0.0016527	0.0059648	0.216404	0.0234844	-1.78821
Carbetamide	C11075	5	0	0	0.0030279	0.010011	0.230355	-0.166572	-1.78435
N-(3-Oxododecanoyl)homoserine lactone	C11840	6	0	0	0.026048	0.057177	-0.936493	-0.0276316	-1.68719
sn-glycero-3-Phospho-1-inositol	C01225	5	0	0	0.02679	0.058614	-0.00730132	-0.128273	-1.65671
Hydroxyacetone phosphate	C03505	7	0	0	0.005803	0.017115	-1.40976	0.068425	-1.59399
Polixetonium chloride	0	5	0	0	0.008092	0.021933	-0.33447	-0.337603	1.49726
quinonoid dihydro-(6H)-biopterin	0	5	0	0	0.00025592	0.0012086	0.0980437	-0.725784	1.63166
CPX	C13709	7	0	0	0.014547	0.035675	0.745252	-0.176352	1.67834
&alpha;-(2,6-anhydro-3-deoxy-D-arabino-heptulopyranosid)onate 7-phosphate	0	7	0	0	5.6486e-08	8.0463e-07	-0.449428	-0.283819	1.9009
3-nitro-2-pentanol	0	7	0	0	0.0028855	0.0096352	0.302527	-0.0123777	1.91189
5-Methylcytidine	0	7	0	0	0.00048737	0.0021051	-0.0740502	-0.035738	1.9131
N-Acetyl-D-glucosaminate	C01133	7	0	0	0.00028975	0.0013425	-0.0563054	-0.0810479	1.92945
glcNAc-1,6-anhMurNAc	0	8	0	0	0.0049732	0.01493	0.196618	0.332473	1.94993
N6-Methyl-2'-deoxyadenosine	C03795	5	0	0	2.1903e-05	0.00014887	0.316636	-0.199472	2.06705
(R)-piperidine-3-carboxylate	0	7	0	0	5.7974e-09	1.049e-07	-0.0574588	-0.120188	2.13459
L-phenylalanyl-L-hydroxyproline	0	5	0	0	8.2567e-05	0.00045125	0.246395	0.186857	2.16229
formycin A	0	7	0	0	1.3725e-08	2.3561e-07	-0.0034294	-0.043052	2.17388
N5-Ethyl-L-glutamine	C01047	7	0	0	1.2323e-05	8.7772e-05	0.111984	0.195231	2.184
dihomocitrate	C16583	5	0	0	6.7439e-14	1.0475e-11	-0.0390348	-0.0334288	2.20567
ADPribose 2'-phosphate	C03246	5	0	0	1.6131e-14	8.1779e-12	-0.031668	-0.02712	2.21159
Inosine2'-phosphate	0	7	0	0	1.2979e-06	1.1986e-05	-0.000204823	0.303087	2.21731
Imidazol-4-ylacetate	C04118	7	0	0	8.7142e-12	2.7782e-10	0.121637	-0.0814354	2.22974
Damascenine	C10588	7	0	0	0.0023109	0.007934	-2.00122	-0.109351	-0.957307
hexadecanedioate	0	7	0	cutin biosynthesis	4.3977e-06	3.5688e-05	-0.528287	-0.0973649	-2.27009
2-oxindole-3-acetyl-asp	0	5	0	IAA degradation II __ IAA degradation III __ IAA degradation VI __ IAA degradation IV __ IAA degradation VII	0.0067429	0.019334	-0.959049	0.135014	-1.74938
vernolate	0	6	0	vernolic acid biosynthesis	2.6992e-07	3.1556e-06	-0.467522	-0.161308	-2.33375
L-Lysine 1,6-lactam	C02837	5	Amino Acid Metabolism	0	0.00018394	0.00092243	-0.284405	0.177091	1.92454
D-Tryptophan	C00525	5	Amino Acid Metabolism	0	0.0073132	0.020573	0.0372696	-0.44885	-1.84066
(1xi,3xi)-1,2,3,4-Tetrahydro-1-methyl-beta-carboline-3-carboxylic acid	0	7	Amino Acid Metabolism	0	6.8383e-05	0.00038798	0.106744	-0.337997	1.92288
Marimastat	0	5	Amino Acid Metabolism	0	7.7131e-07	8.006e-06	-0.382439	0.0330754	-2.22718
L-Alanine	C00041	8	Amino Acid Metabolism	Alanine and aspartate metabolism__Cysteine metabolism__Taurine and hypotaurine metabolism__Selenoamino acid metabolism__D-Alanine metabolism__Carbon fixation__Reductive carboxylate cycle (CO2 fixation)	0.0099254	0.025894	-0.949813	0.0856278	-1.74146
[FA amino(5:0)] 2S-amino-pentanoic acid	C03225	7	Amino Acid Metabolism	Amino Fatty Acids	0.0019279	0.0068112	-0.575364	-0.351271	-2.11552
Phosphonoacetate	C05682	5	Amino Acid Metabolism	Aminophosphonate metabolism	1.7879e-08	2.9924e-07	0.24968	-0.254549	2.14689
N4-Acetylaminobutanal	C03794	8	Amino Acid Metabolism	Arginine and proline metabolism	3.2534e-05	0.00020357	-0.813402	0.0787577	1.65091
gamma-Glutamyl-gamma-aminobutyrate	C15767	6	Amino Acid Metabolism	Arginine and proline metabolism	0.015858	0.038259	0.906375	-0.014966	1.73908
L-Ornithine	C00077	10	Amino Acid Metabolism	Arginine and proline metabolism__D-Arginine and D-ornithine metabolism__Glutathione metabolism	6.5193e-06	5.0459e-05	0.523245	0.124985	2.27148
4-Aminobutanoate	C03947	10	Amino Acid Metabolism	Arginine and proline metabolism__Glutamate metabolism__beta-Alanine metabolism__Butanoate metabolism	1.0516e-05	7.6112e-05	1.52065	-0.40885	-0.901749
UDP-N-acetylmuramate	C01050	8	Amino Acid Metabolism	D-Glutamine and D-glutamate metabolism__Aminosugars metabolism__Peptidoglycan biosynthesis	2.0557e-08	3.3568e-07	-0.475093	0.106164	2.00425
(R)-2-Hydroxyglutarate	C01087	10	Amino Acid Metabolism	glutamate degradation V (via hydroxyglutarate)	9.4165e-06	6.9662e-05	-0.355805	0.0355313	1.95774
Betaine	C00719	10	Amino Acid Metabolism	Glycine, serine and threonine metabolism	0.00053292	0.0022871	-0.178829	-0.0192946	1.87328
O-Phospho-L-serine	C01005	10	Amino Acid Metabolism	Glycine, serine and threonine metabolism__Cysteine metabolism	0.0096893	0.02534	0.814853	0.468991	2.02653
Ethanolamine phosphate	C00346	9	Amino Acid Metabolism	Glycine, serine and threonine metabolism__Glycerophospholipid metabolism__Sphingolipid metabolism	2.1595e-05	0.00014753	0.521487	0.262154	-1.76703
L-Serine	C03037	8	Amino Acid Metabolism	Glycine, serine and threonine metabolism__Methionine metabolism__Cysteine metabolism__Cyanoamino acid metabolism__Sphingolipid metabolism__Methane metabolism__Sulfur metabolism	0.00032993	0.0014925	-0.124124	0.00360092	-2.0068
Urocanate	C00785	8	Amino Acid Metabolism	Histidine metabolism	0.0030702	0.010126	-0.200305	0.0625473	1.77397
N-Formimino-L-glutamate	C00439	8	Amino Acid Metabolism	Histidine metabolism	0.0001036	0.00055491	-0.912532	0.18574	1.5353
N2-Acetyl-L-lysine	C12989	7	Amino Acid Metabolism	Lysine biosynthesis	8.4064e-06	6.2884e-05	-0.0416153	-0.0305626	2.07294
L-Lysine	C00047	10	Amino Acid Metabolism	Lysine biosynthesis__Lysine degradation__Biotin metabolism__Alkaloid biosynthesis II	2.2717e-05	0.00015362	0.597104	0.12025	2.24488
UDP-N-acetylmuramoyl-L-alanyl-D-gamma-glutamyl-meso-2,6- diaminopimelate	C04877	8	Amino Acid Metabolism	Lysine biosynthesis__Peptidoglycan biosynthesis	1.6083e-09	3.2142e-08	-0.166563	-0.0886543	2.1145
UDP-N-acetylmuramoyl-L-alanyl-D-glutamyl-6-carboxy-L-lysyl-D-alanyl- D-alanine	C04882	8	Amino Acid Metabolism	Lysine biosynthesis__Peptidoglycan biosynthesis	6.6012e-13	3.5356e-11	-0.0916149	0.0471144	2.20951
L-Carnitine	C00487	7	Amino Acid Metabolism	Lysine degradation	0.0031522	0.01032	0.645724	-0.569166	1.56485
5-Aminopentanoate	C00431	7	Amino Acid Metabolism	Lysine degradation__Arginine and proline metabolism	2.7029e-05	0.00017741	-0.312226	-0.139703	1.89939
S-Methyl-5-thio-D-ribose 1-phosphate	C04188	8	Amino Acid Metabolism	Methionine metabolism	0.00010469	0.00055847	0.864123	-0.302987	1.94817
O-Acetyl-L-homoserine	C01077	8	Amino Acid Metabolism	Methionine metabolism__Sulfur metabolism	0.00014782	0.00076715	-0.384776	0.05068	1.85663
Phenylpyruvate	C00166	8	Amino Acid Metabolism	Phenylalanine metabolism__Phenylalanine, tyrosine and tryptophan biosynthesis	0.006486	0.018754	-0.293233	-0.362202	-1.96134
gamma-Glutamyl-Se-methylselenocysteine	C05695	5	Amino Acid Metabolism	Selenoamino acid metabolism	3.6347e-09	6.8548e-08	-0.326543	-0.410648	1.92458
Acetyl phosphate	C00227	6	Amino Acid Metabolism	Taurine and hypotaurine metabolism__Pyruvate metabolism	3.488e-12	1.2137e-10	-0.0506273	-0.0433564	2.19274
L-Formylkynurenine	C02700	6	Amino Acid Metabolism	Tryptophan metabolism	0.00037588	0.0016777	1.00833	0.722662	2.34799
L-Tryptophan	C00078	8	Amino Acid Metabolism	Tryptophan metabolism__Phenylalanine, tyrosine and tryptophan biosynthesis__Indole and ipecac alkaloid biosynthesis	0.0032938	0.010679	0.0102182	0.15052	-1.76945
L-Tyrosine	C00082	10	Amino Acid Metabolism	Tyrosine metabolism__Phenylalanine, tyrosine and tryptophan biosynthesis__Novobiocin biosynthesis__Thiamine metabolism__Phenylpropanoid biosynthesis__Alkaloid biosynthesis I	0.00032653	0.0014821	-0.0612725	0.234289	2.01185
(S)-2-Aceto-2-hydroxybutanoate	C06006	8	Amino Acid Metabolism	Valine, leucine and isoleucine biosynthesis	0.0013885	0.0051789	0.386639	-0.295791	-1.77489
(S)-3-Hydroxyisobutyrate	C06001	8	Amino Acid Metabolism	Valine, leucine and isoleucine degradation	3.5079e-07	4.0492e-06	-0.322347	-0.419337	1.87849
3-Methylbutanoyl-CoA	C02939	8	Amino Acid Metabolism	Valine, leucine and isoleucine degradation	1.0193e-13	1.1088e-11	-0.0394565	-0.0337898	2.20498
(2S,3S)-3-Hydroxy-2-methylbutanoyl-CoA	C04405	8	Amino Acid Metabolism	Valine, leucine and isoleucine degradation	1.3527e-13	1.2938e-11	-0.0423824	-0.0362956	2.20282
(S)-3-Methyl-2-oxopentanoic acid	C00671	6	Amino Acid Metabolism	Valine, leucine and isoleucine degradation__Valine, leucine and isoleucine biosynthesis	0.011798	0.029863	-0.906458	-0.817129	-2.0799
3-Methyl-2-oxobutanoic acid	C01126	10	Amino Acid Metabolism	Valine, leucine and isoleucine degradation__Valine, leucine and isoleucine biosynthesis__Pantothenate and CoA biosynthesis	0.00053035	0.0022834	-0.558311	-0.554622	-2.24511
L-Valine	C00183	10	Amino Acid Metabolism	Valine, leucine and isoleucine degradation__Valine, leucine and isoleucine biosynthesis__Penicillin and cephalosporin biosynthesis__Propanoate metabolism__Pantothenate and CoA biosynthesis	7.3633e-05	0.00041253	0.462397	-0.147926	2.07015
dTDP-6-deoxy-L-mannose	C03319	8	Biosynthesis of Secondary Metabolites	Novobiocin biosynthesis__Nucleotide sugars metabolism__Streptomycin biosynthesis__Polyketide sugar unit biosynthesis	3.165e-12	1.1454e-10	-0.130017	-0.11666	2.13941
Caffeic acid 4-O-glucuronide	0	5	Carbohydrate Metabolism	0	7.6709e-12	2.5052e-10	0.326468	-0.098546	-2.11704
Isopropyl apiosylglucoside	0	5	Carbohydrate Metabolism	0	0.00014725	0.00076715	-0.0902055	0.236962	-1.93822
cis-Ferulic acid [arabinosyl-(1->3)-[glucosyl-(1->6)]-glucosyl] ester	0	7	Carbohydrate Metabolism	0	4.765e-05	0.00028107	-0.598108	0.620862	1.79745
UDP-N-acetyl-D-glucosamine	C00043	8	Carbohydrate Metabolism	Aminosugars metabolism__Lipopolysaccharide biosynthesis__Peptidoglycan biosynthesis	3.9948e-11	1.1381e-09	-0.193694	-0.166889	2.09188
2-Oxoglutarate	C00026	10	Carbohydrate Metabolism	Citrate cycle (TCA cycle)__Ascorbate and aldarate metabolism__Glutamate metabolism__Alanine and aspartate metabolism__Lysine biosynthesis__Histidine metabolism__D-Glutamine and D-glutamate metabolism__Glyoxylate and dicarboxylate metabolism	0.004524	0.013907	0.462549	-0.341312	-1.63735
CoA	C00010	8	Carbohydrate Metabolism	Citrate cycle (TCA cycle)__Fatty acid metabolism__Pantothenate and CoA biosynthesis	7.0573e-11	1.89e-09	0.157237	-0.115716	2.21949
Succinate	C14987	8	Carbohydrate Metabolism	Citrate cycle (TCA cycle)__Oxidative phosphorylation__Glutamate metabolism__Alanine and aspartate metabolism__Tyrosine metabolism__Phenylalanine metabolism__gamma-Hexachlorocyclohexane degradation__Glyoxylate and dicarboxylate metabolism	5.2785e-06	4.1822e-05	0.0714271	-0.179099	2.06161
Acetyl-CoA	C00024	8	Carbohydrate Metabolism	Glycolysis / Gluconeogenesis__Citrate cycle (TCA cycle)__Inositol metabolism__Fatty acid biosynthesis__Fatty acid elongation in mitochondria__Fatty acid metabolism__Alanine and aspartate metabolism__Valine, leucine and isoleucine degradation	1.0765e-13	1.1088e-11	-0.0388025	-0.0332298	2.20534
Pyruvate	C00022	10	Carbohydrate Metabolism	Glycolysis / Gluconeogenesis__Citrate cycle (TCA cycle)__Pentose phosphate pathway__Ascorbate and aldarate metabolism__Biosynthesis of steroids__Alanine and aspartate metabolism__Glycine, serine and threonine metabolism	3.8304e-05	0.00023208	-0.00694838	-0.0312868	-2.06768
Phosphoenolpyruvate	C00074	10	Carbohydrate Metabolism	Glycolysis / Gluconeogenesis__Citrate cycle (TCA cycle)__Phenylalanine, tyrosine and tryptophan biosynthesis__Aminophosphonate metabolism__Pyruvate metabolism__Carbon fixation__Reductive carboxylate cycle (CO2 fixation)	4.678e-10	1.0103e-08	-0.378888	-0.0025437	2.05382
3-Phospho-D-glycerate	C00197	8	Carbohydrate Metabolism	Glycolysis / Gluconeogenesis__Glycine, serine and threonine metabolism__Glycerolipid metabolism__Glyoxylate and dicarboxylate metabolism__Carbon fixation	2.8254e-13	2.1018e-11	0.0123811	-0.211106	2.15278
UDP-glucuronate	C00167	6	Carbohydrate Metabolism	Pentose and glucuronate interconversions__Ascorbate and aldarate metabolism__Starch and sucrose metabolism__Nucleotide sugars metabolism	4.0096e-13	2.6844e-11	1.39186	-0.0487103	2.23089
UDP-glucose	C00029	10	Carbohydrate Metabolism	Pentose and glucuronate interconversions__Galactose metabolism__Ascorbate and aldarate metabolism__Pyrimidine metabolism__Starch and sucrose metabolism__Nucleotide sugars metabolism__Glycerolipid metabolism__Zeatin biosynthesis__Biosynthesis of ansamycins	1.7993e-12	7.772e-11	-0.102966	-0.00086605	2.18902
D-Ribose 1,5-bisphosphate	C01151	8	Carbohydrate Metabolism	Pentose phosphate pathway	4.9804e-09	9.2622e-08	-0.183581	-0.177007	2.07022
D-Sedoheptulose 7-phosphate	C05382	8	Carbohydrate Metabolism	Pentose phosphate pathway__Carbon fixation	1.4471e-11	4.3059e-10	-0.200877	-0.242912	2.06335
2-Dehydro-3-deoxy-D-gluconate	C00204	6	Carbohydrate Metabolism	Pentose phosphate pathway__Pentose and glucuronate interconversions	0.0015538	0.0057093	0.0709943	-0.221494	1.8156
D-Fructose 6-phosphate	C00085	10	Carbohydrate Metabolism	Pentose phosphate pathway__Pentose and glucuronate interconversions__Aminosugars metabolism__Methane metabolism__Carbon fixation	5.3265e-09	9.7702e-08	-0.454612	-0.119146	1.97132
D-Ribose 5-phosphate	C00117	8	Carbohydrate Metabolism	Pentose phosphate pathway__Purine metabolism__Carbon fixation	1.706e-07	2.1151e-06	-0.573009	-0.358695	1.8022
Propanoyl phosphate	C02876	6	Carbohydrate Metabolism	Propanoate metabolism__C5-Branched dibasic acid metabolism	3.3675e-08	5.2431e-07	0.471036	-0.407937	-2.03949
(R)-2-Ethylmalate	C02488	5	Carbohydrate Metabolism	Pyruvate metabolism	0.00066253	0.0027637	-0.0985319	-0.647614	-2.09697
Maltose	C00208	8	Carbohydrate Metabolism	Starch and sucrose metabolism	0.007983	0.021732	0.52504	-0.140838	1.78317
D-Fructose 1,6-bisphosphate	C00354	8	Energy Metabolism	Carbon fixation	5.3362e-07	5.8091e-06	-0.00975678	0.333664	2.2339
ATP	C00002	10	Energy Metabolism	Oxidative phosphorylation__Photosynthesis__Purine metabolism__Puromycin biosynthesis__Zeatin biosynthesis	0.00030837	0.0014141	-0.482239	-0.0653602	1.74413
ADP	C00008	10	Energy Metabolism	Oxidative phosphorylation__Photosynthesis__Purine metabolism__Zeatin biosynthesis	0.00028975	0.0013425	-0.596656	-0.2187	1.64216
3-Deoxy-D-manno-octulosonate	C01187	6	Glycan Biosynthesis and Metabolism	Lipopolysaccharide biosynthesis	1.07e-08	1.8608e-07	-0.103472	-0.0135828	2.15069
Polyoxyethylene dioleate	0		Lipid Metabolism	0	0.004854	0.014716	-0.149489	-0.129397	-1.88459
sn-glycero-3-Phosphocholine	C00670		Lipid Metabolism	Glycerophospholipid metabolism__Ether lipid metabolism	5.013e-05	0.00029312	1.07813	-0.470792	-1.38058
Choline phosphate	C00588		Lipid Metabolism	Glycerophospholipid metabolism__Glycine, serine and threonine metabolism	0.00020102	0.0009896	0.879464	0.422328	-1.42513
16-Hydroxy-10-oxohexadecanoic acid	0		Lipids: FA	0	5.0979e-07	5.6414e-06	-0.0572394	0.0816738	-2.13927
Cohibin A	0		Lipids: FA	0	0.0028338	0.0094998	-0.715695	-0.405552	-2.11766
Cohibin C	0		Lipids: FA	0	0.020581	0.047508	-0.527072	-0.2628	-1.85525
Dodecanoic acid	C02679		Lipids: FA	Fatty acid biosynthesis	0.0018394	0.0065503	-0.384821	-0.194952	-2.03761
Decanoic acid	C01571		Lipids: FA	Fatty acid biosynthesis	0.0012055	0.0046249	-0.250773	0.278972	-1.83935
[FA (18:1)] 9Z-octadecenoic acid	C00712		Lipids: FA	Fatty acid biosynthesis__Biosynthesis of unsaturated fatty acids	0.00018066	0.00090942	-1.81339	0.096893	-1.52239
Octadecanoic acid	C01530		Lipids: FA	Fatty acid biosynthesis__Biosynthesis of unsaturated fatty acids	0.0010338	0.0040553	-0.407872	-0.479724	-2.15673
FA hydroxy(18:1)]	0		Lipids: FA	Fatty Acids and Conjugates	5.0995e-08	7.3422e-07	-0.563792	-0.175187	-2.37295
FA (19:1)	0		Lipids: FA	Fatty Acids and Conjugates	1.2656e-05	8.9661e-05	-0.916668	-0.189099	-2.30021
FA (14:1) tetradecenoic acid	0		Lipids: FA	Fatty Acids and Conjugates	6.3376e-05	0.00036265	-1.24555	-0.0217121	-2.09549
FA hydroxy(16:0)] hexadecanoic acid	0		Lipids: FA	Fatty Acids and Conjugates	0.00066204	0.0027637	-1.56461	-0.342884	-2.02769
FA oxo(18:0)	0		Lipids: FA	Fatty Acids and Conjugates	0.00097384	0.0039158	-1.68736	-0.320905	-1.89991
FA (17:0)	0		Lipids: FA	Fatty Acids and Conjugates	8.7095e-05	0.00047024	-0.522492	-0.3427	-2.26828
FA methyl(14:0)	C16665		Lipids: FA	Fatty Acids and Conjugates	5.2391e-06	4.1756e-05	-0.760244	-0.0254907	-2.24875
FA trihydroxy(18:1)	0		Lipids: FA	Fatty Acids and Conjugates	4.1002e-08	6.1002e-07	-0.0163388	0.106583	-2.14749
3-Methylbutanoic acid	C08262		Lipids: FA	Fatty Acids and Conjugates	0.025178	0.055451	-0.730785	-0.924433	-1.96704
[FA (10:0/2:0)] Decanedioic acid	C08277		Lipids: FA	Fatty Acids and Conjugates	2.9693e-05	0.00019115	0.272346	0.255729	-1.8719
FA (12:2)	0		Lipids: FA	Fatty Acids and Conjugates	0.0059886	0.017585	-0.868512	0.0850322	-1.81656
10-Hydroxydecanoic acid	C02774		Lipids: FA	Fatty Acids and Conjugates	0.00015702	0.0007994	0.303193	0.358759	-1.75793
FA (12:1) dodecenoic acid	0		Lipids: FA	Fatty Acids and Conjugates	5.7856e-07	6.2475e-06	-0.643582	-0.258673	1.78171
[FA oxo(14:0)] 3-oxo-tetradecanoic acid	0		Lipids: FA	Fatty Acids and Conjugates	1.2559e-06	1.176e-05	-0.166198	-0.165385	2.01988
3-Oxododecanoic acid	C02367		Lipids: FA	Fatty Acids and Conjugates	1.2315e-05	8.7772e-05	-0.0405417	0.225666	2.13628
6-[5]-ladderane-1-hexanol	0		Lipids: FA	Fatty alcohols	1.935e-06	1.7273e-05	-0.42338	0.0509585	-2.20966
[FA (18:3)] 6Z,9Z,12Z-octadecatrienoic acid	C06426		Lipids: FA	Linoleic acid metabolism__Biosynthesis of unsaturated fatty acids	9.3369e-07	9.1928e-06	-0.404499	0.0373337	-2.22576
[FA oxo(16:2)] cyclopentanehexanoic acid	0		Lipids: FA	Octadecanoids	1.549e-07	1.9944e-06	-0.565812	-0.260246	-2.39159
FA hydroxy(18:2)	0		Lipids: FA	Octadecanoids	1.832e-07	2.2505e-06	-0.235172	-0.0405994	-2.24632
[FA oxo(5:1/5:0/8:0)] (1S,2S)-3-oxo-2-(2'Z-pentenyl)-cyclopentaneoctanoic acid	C04780		Lipids: FA	Octadecanoids	1.2469e-07	1.6697e-06	-0.193365	0.0874413	-2.19129
DG(P-32:1)	C13864		Lipids: Glycerolipids	Diradylglycerols	0.0009993	0.0039716	-0.92131	-0.192954	-2.10913
1-(14-methyl-pentadecanoyl)-2-(8-[3]-ladderane-octanyl)-sn-glycerol	0		Lipids: Glycerolipids	Diradylglycerols	0.016075	0.038713	-0.785451	-0.504481	-1.97727
LysoPE(16:0)	0		Lipids: GPL	Glycerophosphoethanolamines	4.2084e-06	3.457e-05	-0.958297	-0.0216396	-2.24144
LysoPE(18:1)	0		Lipids: GPL	Glycerophosphoethanolamines	0.00011113	0.00058813	-1.08805	-0.0396036	-2.1237
PE(32:1)	0		Lipids: GPL	Glycerophosphoethanolamines	0.00040363	0.0017896	-0.650183	-0.35662	-2.2224
PE(34:1)	0		Lipids: GPL	Glycerophosphoethanolamines	0.011059	0.028205	-0.848976	-0.300938	-1.952
PE(34:2)	0		Lipids: GPL	Glycerophosphoethanolamines	0.026299	0.057634	-0.748506	-0.70138	-1.94959
PE(32:2)	0		Lipids: GPL	Glycerophosphoethanolamines	0.024273	0.05399	-0.307818	-0.637246	-1.85818
PE(30:1)	0		Lipids: GPL	Glycerophosphoethanolamines	0.01048	0.027013	-0.0258776	-0.0390978	-1.74587
PG(32:0)	0		Lipids: GPL	Glycerophosphoglycerols	0.00427	0.013327	-1.40704	-0.436259	-1.98667
PG(33:1)	0		Lipids: GPL	Glycerophosphoglycerols	0.021096	0.048368	-0.992915	-0.402659	-1.89506
PS(35:0)	0		Lipids: GPL	Glycerophosphoserines	0.0032939	0.010679	-0.50399	-0.540241	-2.1085
[PR] (+)-Bornane-2,5-dione	C03037		Lipids: Prenols	D-camphor degradation	5.1423e-07	5.6439e-06	-0.486124	-0.0121303	-2.2682
[PR] 2E,6E-farnesol	C01126		Lipids: Prenols	Isoprenoids	1.0387e-12	4.9673e-11	-0.072153	0.0227949	-2.24162
Nicotinurate	C05380	5	Metabolism of Cofactors and Vitamins	Nicotinate and nicotinamide metabolism	0.00027186	0.0012773	0.259943	-0.173801	-1.9183
6-Hydroxynicotinate	C01020	5	Metabolism of Cofactors and Vitamins	Nicotinate and nicotinamide metabolism	6.7409e-07	7.0516e-06	-0.146086	0.0569992	2.10973
Pyridoxamine phosphate	C00647	6	Metabolism of Cofactors and Vitamins	Vitamin B6 metabolism	2.0153e-05	0.00013838	-1.09124	0.090118	1.44114
5'-Deoxyadenosine	C05198	6	Nucleotide Metabolism	0	0.00033817	0.0015246	0.474219	-0.598752	1.7209
Allantoate	C00499	6	Nucleotide Metabolism	Purine metabolism	0.00030377	0.0013977	-0.141156	-0.109208	1.88701
dAMP	C00360	9	Nucleotide Metabolism	Purine metabolism	8.3576e-07	8.4141e-06	-0.35717	-0.270865	1.91181
dGMP	C00362	10	Nucleotide Metabolism	Purine metabolism	4.4725e-05	0.00026498	-0.583916	-0.281108	1.70552
Xanthosine 5'-phosphate	C00655	6	Nucleotide Metabolism	Purine metabolism	2.5202e-08	4.0173e-07	0.415113	-0.030379	2.27481
GDP	C00035	10	Nucleotide Metabolism	Purine metabolism	1.4152e-05	9.8187e-05	-1.52148	0.204382	0.965354
N6-(1,2-Dicarboxyethyl)-AMP	C03794	8	Nucleotide Metabolism	Purine metabolism__Alanine and aspartate metabolism	2.3071e-12	9.3614e-11	-0.0369254	-0.0316222	2.2022
Xanthine	C00385	10	Nucleotide Metabolism	Purine metabolism__Caffeine metabolism	0.0043887	0.013603	0.39258	-0.0676654	1.86712
Cytosine	C00380	10	Nucleotide Metabolism	Pyrimidine metabolism	5.0311e-08	7.3225e-07	-0.148485	0.0527076	2.13973
Orotate	C00295	8	Nucleotide Metabolism	Pyrimidine metabolism	7.6224e-05	0.0004235	-0.698125	0.229611	-2.02838
Deoxycytidine	C00881	10	Nucleotide Metabolism	Pyrimidine metabolism	0.00020864	0.001022	0.144035	-0.180185	1.96156
Cytidine	C00475	7	Nucleotide Metabolism	Pyrimidine metabolism	0.00099957	0.0039716	0.229739	-0.144894	1.91348
Pseudouridine	C02067	5	Nucleotide Metabolism	Pyrimidine metabolism	3.1669e-05	0.00019908	0.442897	-0.0741113	2.13281
dCMP	C00239	10	Nucleotide Metabolism	Pyrimidine metabolism	2.1615e-08	3.4871e-07	-0.292789	-0.17487	2.01686
dTMP	C00364	8	Nucleotide Metabolism	Pyrimidine metabolism	6.4964e-09	1.1598e-07	-0.213397	-0.200271	2.04863
CMP	C00055	10	Nucleotide Metabolism	Pyrimidine metabolism	1.9089e-11	5.5564e-10	-0.365276	0.0331835	2.08048
dCDP	C00705	6	Nucleotide Metabolism	Pyrimidine metabolism	1.7711e-10	4.2789e-09	-0.506009	-0.225354	1.93094
dTDP	C00363	8	Nucleotide Metabolism	Pyrimidine metabolism	4.0215e-10	8.8276e-09	-0.317699	-0.184228	2.02778
CDP	C00112	8	Nucleotide Metabolism	Pyrimidine metabolism	2.9277e-09	5.6815e-08	0.0795688	0.147106	2.27263
CTP	C00063	8	Nucleotide Metabolism	Pyrimidine metabolism	1.2946e-05	9.0756e-05	0.292527	0.426515	2.29551
UTP	C00075	8	Nucleotide Metabolism	Pyrimidine metabolism	9.9431e-06	7.3153e-05	0.445598	0.634531	2.38448
Uracil	C00106	8	Nucleotide Metabolism	Pyrimidine metabolism__beta-Alanine metabolism__Pantothenate and CoA biosynthesis	0.010001	0.026002	0.339833	-0.509301	-1.63869
UDP	C00015	10	Nucleotide Metabolism	Pyrimidine metabolism__Peptidoglycan biosynthesis__Zeatin biosynthesis	1.0446e-10	2.639e-09	-0.0597323	-0.00682745	2.19284

## Sheet: Table S3
Metabolite	KEGG ID	Confidence	Map	Pathway	P. value	FDR	Polymyxin B	Rifampicin	Combination
1,2-dioctanoyl-1,2,6-hexanetriol	0	5	0	0	1.2088e-14	3.1622e-12	0.111634	-0.216272	-2.2498
N-Acetylmuramate	C02713	8	0	0	4.8641e-05	0.00031341	-1.20179	-0.336821	-2.29239
1,6-anhydro-N-acetylmuramate	0	8	0	0	3.2886e-05	0.00023765	-1.37243	-0.356385	-2.27651
glycerophosphoserine	0	7	0	0	9.1499e-05	0.00052723	-1.25835	-0.209924	-2.18898
aeruginosin A	0	7	0	0	3.1414e-12	1.6436e-10	0.544921	-0.108604	-2.00453
&alpha;-(2,6-anhydro-3-deoxy-D-arabino-heptulopyranosid)onate 7-phosphate	0	7	0	0	5.9407e-07	7.5287e-06	-0.793107	0.275603	1.77524
Polixetonium chloride	0	5	0	0	8.2952e-06	7.0916e-05	1.06984	0.574815	2.45493
Sinalbin	C08426	5	0	0	0.015673	0.035591	1.74727	0.534099	-0.069239
Carbetamide	C11075	5	0	0	0.020069	0.043073	1.68931	-0.112508	0.638596
glcNAc-1,6-anhMurNAc	0	8	0	0	0.00060934	0.0024985	-1.42222	-0.0898227	0.933697
Ethyl (R)-3-hydroxyhexanoate	C03864	5	0	0	0.00014907	0.00078789	-0.80825	-0.401119	-2.29714
Isobutylphendienamide	C10944	7	0	0	3.3574e-06	3.3018e-05	-0.0997338	-0.42929	-2.26202
Diphenhydramine	C06960	5	0	0	2.012e-07	2.8297e-06	-0.0807985	-0.208767	-2.25268
Choline bitartrate	0	7	0	0	5.9641e-06	5.3055e-05	-0.36229	-0.078202	-2.22901
Dehydroisochalciporone	0	5	0	0	0.00020355	0.0010085	-0.257053	-0.982985	-2.22354
Succinic anhydride	C19524	5	0	0	0.00017135	0.00087208	-1.02778	-0.105799	-2.1519
auricolate	0	5	0	0	2.3754e-11	9.1383e-10	0.0610641	0.158007	-2.14331
3,4-Dihydro-2H-Pyrrole-2-carboxylate	C04322	7	0	0	0.0015718	0.0054247	-0.766531	-0.215839	-2.09484
N-Ethylmaleimide	C02441	5	0	0	0.0021745	0.0070576	-0.404649	-0.409492	-2.09054
N-Dealkylated tolterodine	0	5	0	0	0.0011152	0.0041439	-0.148729	-0.604921	-2.08388
(Z,Z,Z)-3,6,9-Dodecatrien-1-ol	C08375	5	0	0	5.2329e-06	4.8062e-05	0.27255	-0.370817	-2.07399
Feruperine	0	5	0	0	0.0020735	0.0068316	-0.306858	-0.348424	-2.0549
phenoxy radical VII	0	8	0	0	2.2482e-06	2.3526e-05	0.541681	-0.352824	-1.93125
N5-Ethyl-L-glutamine	C01047	7	0	0	0.0031108	0.0094406	-1.2715	-0.00072825	-1.81055
Quindoxin	0	5	0	0	0.0017549	0.0059777	-0.0185389	0.261707	-1.77553
17-Methylandrosta-2,4-dieno[2,3-d]isoxazol-17beta-ol	C15177	5	0	0	0.000675	0.002759	0.460898	-0.224208	-1.7681
1-Methyl-1,3-cyclohexadiene	0	5	0	0	0.0025145	0.0078683	-0.362845	0.334753	-1.76806
NAD stem group	0	5	0	0	0.0003196	0.0014668	0.0396357	0.467218	-1.75687
N-Desmethyldiphenhydramine	0	7	0	0	0.01671	0.037362	-0.0354555	-0.228683	-1.74973
Trimethadione	0	7	0	0	0.01602	0.036129	-0.965578	0.0540181	-1.69673
Rhubafuran	0	7	0	0	5.7857e-05	0.00036036	0.157266	0.671147	-1.68318
4-Hexyloxyphenol	C14305	7	0	0	0.0031252	0.0094623	-0.585125	0.463173	-1.6597
2-Dodecylbenzenesulfonic acid	0	7	0	0	0.0069368	0.018555	0.376633	-0.0609482	-1.61656
4-Heptyloxyphenol	C14236	5	0	0	0.0053215	0.014873	-0.55294	0.542483	-1.55238
3-tert-Butyl-5-methylcatechol	C03929	5	0	0	0.0014685	0.0051782	-0.401327	0.777458	-1.48689
Octylamine	C01740	7	0	0	0.00091724	0.0035496	0.739441	0.290138	-1.47304
Cyclic ADP-ribose	C13050	5	0	0	0.00081541	0.0032029	0.786414	0.62554	-1.32797
L-phenylalanyl-L-hydroxyproline	0	5	0	0	0.00056059	0.0023278	-0.592286	-0.381347	1.55583
N6-Methyl-2'-deoxyadenosine	C03795	5	0	0	0.0012227	0.0044547	0.247584	-0.235768	1.86027
(R)-piperidine-3-carboxylate	0	7	0	0	5.206e-06	4.8062e-05	-0.481465	-0.144208	1.86083
formycin A	0	7	0	0	0.0006976	0.0028426	-0.232182	0.269357	1.89962
d-biotin d-sulfoxide	0	5	0	0	0.019882	0.042914	0.954949	0.468728	1.93242
N-Acetyl-L-histidine	C02997	7	0	0	0.00014544	0.00077963	-0.197769	0.111136	1.96151
sn-glycerol-1-phosphate	C00623	5	0	0	0.021653	0.045978	1.26465	1.1032	1.98749
Ophthalmicacid	0	5	0	0	2.6536e-06	2.733e-05	-0.175537	0.0559877	2.07337
Inosine2'-phosphate	0	7	0	0	5.5414e-07	7.106e-06	-0.259777	0.110805	2.07699
(1R,2S,3R)-2-Acetyl-4(5)-(1,2,3,4-tetrahydroxybutyl)imidazole	0	5	0	0	0.0043991	0.012674	0.979536	0.548767	2.12642
Glycerophosphoglycerol	C03274	7	0	0	0.0082936	0.021739	1.10047	1.03103	2.13951
Imidazol-4-ylacetate	0	7	0	0	6.2707e-09	1.2255e-07	-0.067966	0.141635	2.21307
5-Methylcytidine	0	7	0	0	0.0016014	0.005512	0.691995	0.670683	2.22133
dihomocitrate	C16583	5	0	0	1.3728e-09	3.2648e-08	0.101157	0.0521764	2.25419
N-Acetyl-D-glucosaminate	C01133	7	0	0	6.4118e-11	2.0966e-09	0.104121	0.0537053	2.26825
quinonoid dihydro-(6H)-biopterin	0	5	0	0	0.00032786	0.0014969	0.783233	0.667478	2.32919
3-Methyl-quinolin-2-ol	C06345	5	0	3-methylquinoline degradation	0.00020953	0.0010342	0.0794508	-0.415494	-2.05529
hexadecanedioate	0	7	0	cutin biosynthesis	0.00029111	0.0013796	-0.914921	-0.377933	-2.25896
D-galactosylononitol	0	7	0	galactosylcyclitol biosynthesis	0.0077621	0.020552	1.165	0.790308	2.11258
GDP-3,6-dideoxy-D-galactose	C05136	7	0	GDP-L-colitose biosynthesis	1.8374e-15	1.2017e-12	-0.170988	0.0213124	-2.27604
Picolinamide	C01950	7	0	Glycerophosphoinositols	0.014068	0.032396	-0.0305992	0.210464	-1.61964
D-Tryptophan	C00525	5	Amino Acid Metabolism	0	3.98e-05	0.0002769	0.409377	0.0167879	-1.87669
(1xi,3xi)-1,2,3,4-Tetrahydro-1-methyl-beta-carboline-3-carboxylic acid	0	7	Amino Acid Metabolism	0	0.01317	0.030653	0.0878425	0.13876	1.77209
Marimastat	0	5	Amino Acid Metabolism	0	0.00093204	0.0035856	0.633954	0.135635	-1.57869
L-Alanine	C00041	8	Amino Acid Metabolism	Alanine and aspartate metabolism__Cysteine metabolism__Taurine and hypotaurine metabolism__Selenoamino acid metabolism__D-Alanine metabolism__Carbon fixation__Reductive carboxylate cycle (CO2 fixation)	0.0022304	0.0071678	-0.510258	0.456327	-1.69917
[FA amino(5:0)] 2S-amino-pentanoic acid	C01826	7	Amino Acid Metabolism	Amino Fatty Acids	0.0015194	0.0052997	0.394873	-0.0376899	-1.72367
Phosphonoacetate	C05682	5	Amino Acid Metabolism	Aminophosphonate metabolism	0.0020127	0.0067009	-0.899407	0.594893	1.30127
Creatinine	C00791	7	Amino Acid Metabolism	Arginine and proline metabolism	0.014178	0.032591	-0.122009	-0.301686	-1.81534
N4-Acetylaminobutanal	C05936	8	Amino Acid Metabolism	Arginine and proline metabolism	0.00016391	0.00084406	-0.325984	0.203296	1.91279
N-Acetylornithine	C00437	10	Amino Acid Metabolism	Arginine and proline metabolism	0.0016487	0.0056454	-0.0671802	0.740048	1.95439
L-Citrulline	C00327	10	Amino Acid Metabolism	Arginine and proline metabolism	0.0010269	0.0038597	-1.21063	-0.2225	-2.07005
N-Succinyl-L-glutamate	C05931	8	Amino Acid Metabolism	Arginine and proline metabolism	2.6146e-05	0.00019655	-2.1243	0.0315043	-0.250023
N2-Succinyl-L-arginine	C03296	8	Amino Acid Metabolism	Arginine and proline metabolism	9.9766e-06	8.3117e-05	0.53611	1.80536	2.22573
L-Ornithine	C00077	10	Amino Acid Metabolism	Arginine and proline metabolism__D-Arginine and D-ornithine metabolism__Glutathione metabolism	5.2521e-05	0.00033348	0.717375	0.445436	2.34495
UDP-N-acetylmuramate	C01050	8	Amino Acid Metabolism	D-Glutamine and D-glutamate metabolism__Aminosugars metabolism__Peptidoglycan biosynthesis	6.4903e-07	7.9339e-06	-0.126228	0.388657	2.1891
(R)-2-Hydroxyglutarate	C01087	10	Amino Acid Metabolism	glutamate degradation V (via hydroxyglutarate)	0.022091	0.046674	0.136529	0.373029	1.78103
(S)-1-Pyrroline-5-carboxylate	C03912	8	Amino Acid Metabolism	Glutamate metabolism__Arginine and proline metabolism	0.01267	0.029699	-0.763005	-0.201009	-1.89887
Succinate semialdehyde	C00232	6	Amino Acid Metabolism	Glutamate metabolism__Tyrosine metabolism__Butanoate metabolism__Vitamin B6 metabolism	0.001504	0.00526	0.650129	-0.0849862	-1.57798
O-Phospho-L-serine	C01005	10	Amino Acid Metabolism	Glycine, serine and threonine metabolism__Cysteine metabolism	4.0262e-05	0.00027864	1.36424	0.614326	2.38349
Ethanolamine phosphate	C00346	9	Amino Acid Metabolism	Glycine, serine and threonine metabolism__Glycerophospholipid metabolism__Sphingolipid metabolism	1.5505e-07	2.2286e-06	0.181895	0.205727	-2.02916
L-Serine	C00065	8	Amino Acid Metabolism	Glycine, serine and threonine metabolism__Methionine metabolism__Cysteine metabolism__Cyanoamino acid metabolism__Sphingolipid metabolism__Methane metabolism__Sulfur metabolism	0.0020507	0.0067906	0.769937	-0.257101	-1.4754
Urocanate	C00785	8	Amino Acid Metabolism	Histidine metabolism	0.0014065	0.005013	-1.32482	-0.495925	-2.14739
N2-Acetyl-L-lysine	C12989	7	Amino Acid Metabolism	Lysine biosynthesis	0.0068197	0.018317	-0.365468	0.150041	1.64063
N2-Acetyl-L-aminoadipate	C12986	5	Amino Acid Metabolism	Lysine biosynthesis	2.0745e-05	0.00015961	-1.43814	-0.295719	-2.23978
L-Lysine	C00047	10	Amino Acid Metabolism	Lysine biosynthesis__Lysine degradation__Biotin metabolism__Alkaloid biosynthesis II	0.00011822	0.00065802	-0.116164	0.336649	2.05162
UDP-N-acetylmuramoyl-L-alanyl-D-gamma-glutamyl-meso-2,6- diaminopimelate	C04877	8	Amino Acid Metabolism	Lysine biosynthesis__Peptidoglycan biosynthesis	1.9431e-05	0.00015129	-0.591703	0.3405	1.84348
UDP-N-acetylmuramoyl-L-alanyl-D-glutamyl-6-carboxy-L-lysyl-D-alanyl- D-alanine	C04882	8	Amino Acid Metabolism	Lysine biosynthesis__Peptidoglycan biosynthesis	3.2283e-07	4.3985e-06	0.141719	0.572213	2.33923
5-Aminopentanoate	C00431	7	Amino Acid Metabolism	Lysine degradation__Arginine and proline metabolism	1.4334e-05	0.0001133	0.16195	0.125255	2.17489
L-Methionine S-oxide	C02989	5	Amino Acid Metabolism	Methionine metabolism	0.0007091	0.0028703	-0.841587	-0.290375	-2.17698
S-Adenosyl-L-homocysteine	C00021	10	Amino Acid Metabolism	Methionine metabolism	0.0075631	0.020107	-0.0707023	0.269462	-1.66577
O-Acetyl-L-homoserine	C01077	8	Amino Acid Metabolism	Methionine metabolism__Sulfur metabolism	0.00050897	0.0021685	-0.522102	0.483159	1.75396
Phenylpyruvate	C00166	8	Amino Acid Metabolism	Phenylalanine metabolism__Phenylalanine, tyrosine and tryptophan biosynthesis	6.0031e-06	5.3055e-05	-0.844012	-0.341869	-2.38304
2-Dehydro-3-deoxy-D-arabino-heptonate 7-phosphate	C04691	8	Amino Acid Metabolism	Phenylalanine, tyrosine and tryptophan biosynthesis	2.9966e-11	1.0593e-09	0.0958683	0.0494488	2.26658
gamma-Glutamyl-Se-methylselenocysteine	C05695	5	Amino Acid Metabolism	Selenoamino acid metabolism	5.9646e-05	0.00036975	-0.727004	-0.00571299	1.67853
Acetyl phosphate	C00227	6	Amino Acid Metabolism	Taurine and hypotaurine metabolism__Pyruvate metabolism	4.0979e-11	1.4105e-09	0.0916833	0.0472902	2.26369
4-(2-Aminophenyl)-2,4-dioxobutanoate	C01252	6	Amino Acid Metabolism	Tryptophan metabolism	0.01778	0.039151	0.134727	-0.426532	-1.69369
L-Tryptophan	C00078	8	Amino Acid Metabolism	Tryptophan metabolism__Phenylalanine, tyrosine and tryptophan biosynthesis__Indole and ipecac alkaloid biosynthesis	5.954e-06	5.3055e-05	-0.126027	-0.113736	-2.18222
(S)-2-Aceto-2-hydroxybutanoate	C06006	8	Amino Acid Metabolism	Valine, leucine and isoleucine biosynthesis	3.9441e-05	0.00027588	-0.594001	0.941287	-1.50333
(S)-2-Acetolactate	C06010	6	Amino Acid Metabolism	Valine, leucine and isoleucine biosynthesis__C5-Branched dibasic acid metabolism	0.00013541	0.00072888	-1.31607	-0.0830472	-2.07573
(2S,3S)-3-Hydroxy-2-methylbutanoyl-CoA	C04405	8	Amino Acid Metabolism	Valine, leucine and isoleucine degradation	1.0818e-12	7.0751e-11	0.104219	0.053756	2.2776
3-Methyl-2-oxobutanoic acid	C00141	10	Amino Acid Metabolism	Valine, leucine and isoleucine degradation__Valine, leucine and isoleucine biosynthesis__Pantothenate and CoA biosynthesis	0.00036607	0.0016511	-0.660572	-0.341495	-2.22367
Proclavaminic acid	C06658	6	Biosynthesis of Secondary Metabolites	Clavulanic acid biosynthesis	0.0025094	0.0078683	1.97357	0.324072	1.42247
dTDP-6-deoxy-L-mannose	C03319	8	Biosynthesis of Secondary Metabolites	Novobiocin biosynthesis__Nucleotide sugars metabolism__Streptomycin biosynthesis__Polyketide sugar unit biosynthesis	1.5629e-06	1.7472e-05	-0.48325	0.342151	1.97488
Erythrulose 1-phosphate	C03394	5	Carbohydrate Metabolism	0	2.2246e-05	0.00017016	-0.929606	-0.114814	1.55095
cis-Ferulic acid [arabinosyl-(1->3)-[glucosyl-(1->6)]-glucosyl] ester	0	7	Carbohydrate Metabolism	0	0.00014984	0.00078789	-1.66578	-0.0269233	0.698578
Caffeic acid 4-O-glucuronide	0	5	Carbohydrate Metabolism	0	6.1551e-05	0.00037976	0.293927	0.273326	-1.83253
N-Acetyl-D-mannosamine	C00645	7	Carbohydrate Metabolism	Aminosugars metabolism	5.029e-05	0.00032245	-1.30733	-0.457602	-2.32422
UDP-N-acetyl-D-glucosamine	C00043	8	Carbohydrate Metabolism	Aminosugars metabolism__Lipopolysaccharide biosynthesis__Peptidoglycan biosynthesis	1.4823e-09	3.4622e-08	-0.330999	0.0366798	2.08116
2-Oxoglutarate	C00026	10	Carbohydrate Metabolism	Citrate cycle (TCA cycle)__Ascorbate and aldarate metabolism__Glutamate metabolism__Alanine and aspartate metabolism__Lysine biosynthesis__Histidine metabolism__D-Glutamine and D-glutamate metabolism__Glyoxylate and dicarboxylate metabolism	0.0037962	0.011158	0.545901	-0.0465825	-1.56901
CoA	C00010	8	Carbohydrate Metabolism	Citrate cycle (TCA cycle)__Fatty acid metabolism__Pantothenate and CoA biosynthesis	0.00045027	0.0019764	1.05545	0.926986	2.37447
(S)-Malate	C00149	10	Carbohydrate Metabolism	Citrate cycle (TCA cycle)__Glutamate metabolism__Alanine and aspartate metabolism__Pyruvate metabolism__Glyoxylate and dicarboxylate metabolism__Carbon fixation__Reductive carboxylate cycle (CO2 fixation)	0.018337	0.039907	0.750123	-0.0654306	1.71746
Pyruvate	C00022	10	Carbohydrate Metabolism	Glycolysis / Gluconeogenesis__Citrate cycle (TCA cycle)__Pentose phosphate pathway__Ascorbate and aldarate metabolism__Biosynthesis of steroids__Alanine and aspartate metabolism__Glycine, serine and threonine metabolism	8.7308e-06	7.4156e-05	-0.695212	-0.351255	-2.36688
Phosphoenolpyruvate	C00074	10	Carbohydrate Metabolism	Glycolysis / Gluconeogenesis__Citrate cycle (TCA cycle)__Phenylalanine, tyrosine and tryptophan biosynthesis__Aminophosphonate metabolism__Pyruvate metabolism__Carbon fixation__Reductive carboxylate cycle (CO2 fixation)	3.732e-05	0.00026529	-0.808382	0.227696	1.66017
3-Phospho-D-glycerate	C00197	8	Carbohydrate Metabolism	Glycolysis / Gluconeogenesis__Glycine, serine and threonine metabolism__Glycerolipid metabolism__Glyoxylate and dicarboxylate metabolism__Carbon fixation	0.00023723	0.0011492	-0.806142	0.0636359	1.57344
Glycerone phosphate	C00111	10	Carbohydrate Metabolism	Glycolysis / Gluconeogenesis__Inositol metabolism__Pentose and glucuronate interconversions__Fructose and mannose metabolism__Galactose metabolism__Glycerolipid metabolism__Glycerophospholipid metabolism__Pyruvate metabolism__Carbon fixation	0.0011315	0.004181	-0.983682	0.397533	1.31193
D-Xylonate	C00502	5	Carbohydrate Metabolism	Pentose and glucuronate interconversions	4.5542e-05	0.00030085	-0.387355	-0.19455	-2.21892
L-Arabinose	C00259	8	Carbohydrate Metabolism	Pentose and glucuronate interconversions__Ascorbate and aldarate metabolism__Nucleotide sugars metabolism	0.0055764	0.015421	1.90548	0.269713	0.134161
UDP-glucose	C00029	10	Carbohydrate Metabolism	Pentose and glucuronate interconversions__Galactose metabolism__Ascorbate and aldarate metabolism__Pyrimidine metabolism__Starch and sucrose metabolism__Nucleotide sugars metabolism__Glycerolipid metabolism__Zeatin biosynthesis__Biosynthesis of ansamycins	6.3962e-11	2.0966e-09	-0.208978	0.189205	2.1867
2-Dehydro-D-gluconate	C00629	8	Carbohydrate Metabolism	Pentose phosphate pathway	0.0019986	0.0067	-0.134348	-0.0181685	-1.91221
D-Ribose 1,5-bisphosphate	C01151	8	Carbohydrate Metabolism	Pentose phosphate pathway	9.3523e-09	1.7475e-07	0.249127	0.0450959	2.27996
D-Sedoheptulose 7-phosphate	C05382	8	Carbohydrate Metabolism	Pentose phosphate pathway__Carbon fixation	5.1501e-10	1.3473e-08	-0.2301	0.0345217	2.13169
2-Dehydro-3-deoxy-D-gluconate	C00204	6	Carbohydrate Metabolism	Pentose phosphate pathway__Pentose and glucuronate interconversions	0.0013908	0.0049764	-0.311258	-0.19428	1.70356
D-Fructose 6-phosphate	C00085	10	Carbohydrate Metabolism	Pentose phosphate pathway__Pentose and glucuronate interconversions__Aminosugars metabolism__Methane metabolism__Carbon fixation	5.2688e-08	8.5081e-07	-0.317467	0.0914961	2.07417
D-Ribose 5-phosphate	C00117	8	Carbohydrate Metabolism	Pentose phosphate pathway__Purine metabolism__Carbon fixation	1.6313e-06	1.8082e-05	-0.393568	0.105823	1.99186
(R)-2-Ethylmalate	C02488	5	Carbohydrate Metabolism	Pyruvate metabolism	0.0073387	0.01959	0.573797	-0.279322	-1.51161
Maltose	C00208	8	Carbohydrate Metabolism	Starch and sucrose metabolism	0.013614	0.031461	0.3228	0.0672482	1.80388
D-Fructose 1,6-bisphosphate	C00354	8	Energy Metabolism	Carbon fixation	6.7853e-08	1.0693e-06	-0.399234	0.0288041	2.01648
ATP	C00002	10	Energy Metabolism	Oxidative phosphorylation__Photosynthesis__Purine metabolism__Puromycin biosynthesis__Zeatin biosynthesis	0.00058103	0.002405	-0.41391	0.589509	1.81653
ADP	C00008	10	Energy Metabolism	Oxidative phosphorylation__Photosynthesis__Purine metabolism__Zeatin biosynthesis	0.0021377	0.0069727	-0.386645	0.361165	1.74884
NADP+	C00006	10	Energy Metabolism	Photosynthesis__Glutathione metabolism__Nicotinate and nicotinamide metabolism	1.4428e-07	2.0968e-06	0.258045	0.188622	-2.00713
3-Deoxy-D-manno-octulosonate	C01187	6	Glycan Biosynthesis and Metabolism	Lipopolysaccharide biosynthesis	5.2545e-06	4.8062e-05	-0.541639	-0.0714093	1.84831
Polyoxyethylene dioleate	0	5	Lipid Metabolism	0	9.2932e-10	2.251e-08	0.0352341	0.106379	-2.15765
Choline phosphate	C00588	10	Lipid Metabolism	Glycerophospholipid metabolism__Glycine, serine and threonine metabolism	4.2623e-07	5.6889e-06	0.100579	0.186963	-2.05174
16-Hydroxy-10-oxohexadecanoic acid	0	7	Lipids: FA	0	0.00096487	0.0036795	-0.973604	-0.182035	-2.10066
Decanoic acid	C01571	9	Lipids: FA	Fatty acid biosynthesis	0.016894	0.037709	-1.03148	0.117063	-1.6209
[FA (18:1)] 9Z-octadecenoic acid	C00712	6	Lipids: FA	Fatty acid biosynthesis__Biosynthesis of unsaturated fatty acids	6.0437e-07	7.5287e-06	-0.665539	0.605961	1.86028
Octadecanoic acid	C01530	8	Lipids: FA	Fatty acid biosynthesis__Biosynthesis of unsaturated fatty acids	0.001909	0.0064601	0.625929	0.366774	-1.46549
FA (19:1)	0	7	Lipids: FA	Fatty Acids and Conjugates	2.6762e-11	1.0002e-09	-0.312219	0.21664	-2.20882
3-Oxododecanoic acid	C02367	8	Lipids: FA	Fatty Acids and Conjugates	0.0023924	0.0076137	-1.88371	-0.878356	-1.95119
FA oxo(18:0)	0	5	Lipids: FA	Fatty Acids and Conjugates	0.00031906	0.0014668	-1.15203	0.6023	-1.51333
[FA oxo(14:0)] 3-oxo-tetradecanoic acid	0	7	Lipids: FA	Fatty Acids and Conjugates	1.978e-07	2.8123e-06	-0.798544	-0.129619	1.7375
FA trihydroxy(18:1)	0	7	Lipids: FA	Fatty Acids and Conjugates	6.9116e-05	0.00041854	-0.752745	-0.147352	-2.22816
FA hydroxy(9:0) hydroxy-nonanoic acid	0	5	Lipids: FA	Fatty Acids and Conjugates	0.00078849	0.0031253	-1.03111	-0.200286	-2.11506
FA hydroxy(18:1)]	0	7	Lipids: FA	Fatty Acids and Conjugates	0.0014702	0.0051782	-0.747005	0.121701	-1.93091
FA methyl(14:0)	C16665	7	Lipids: FA	Fatty Acids and Conjugates	0.00017509	0.00088765	-0.0216135	0.267312	-1.8997
FA (12:2)	0	5	Lipids: FA	Fatty Acids and Conjugates	0.0017096	0.0058385	-0.768878	0.412175	-1.71918
10-Hydroxydecanoic acid	C02774	5	Lipids: FA	Fatty Acids and Conjugates	0.020969	0.04467	-1.02202	-0.0470887	-1.70706
FA (17:0)	0	5	Lipids: FA	Fatty Acids and Conjugates	0.00022895	0.0011133	0.310782	0.568306	-1.63909
FA hydroxy(16:0)] hexadecanoic acid	0	5	Lipids: FA	Fatty Acids and Conjugates	0.011815	0.02846	-0.33087	0.575245	1.62109
FA (12:1) dodecenoic acid	0	5	Lipids: FA	Fatty Acids and Conjugates	0.00079156	0.003128	-0.653698	0.219057	1.63055
25-O-(2''-beta-D-glucopyranosyl-beta-D-glucopyranosyl)-25-hydroxy-11E-eicosenoic acid	0	5	Lipids: FA	Fatty acyl glycosides	1.071e-05	8.8664e-05	0.040257	-0.196516	-2.13315
6-[5]-ladderane-1-hexanol	0	7	Lipids: FA	Fatty alcohols	0.00052682	0.0022373	-0.736698	0.643451	-1.61765
Mayolene-16	0	7	Lipids: FA	Fatty esters	0.00040317	0.0017816	-1.98102	0.0999078	-0.215019
[FA (18:3)] 6Z,9Z,12Z-octadecatrienoic acid	C06426	8	Lipids: FA	Linoleic acid metabolism__Biosynthesis of unsaturated fatty acids	0.00015828	0.00082155	-0.63223	0.737356	-1.62625
[FA oxo(5:1/5:0/8:0)] (1S,2S)-3-oxo-2-(2'Z-pentenyl)-cyclopentaneoctanoic acid	C04780	6	Lipids: FA	Octadecanoids	3.1264e-06	3.098e-05	-0.59052	-0.115623	-2.29198
FA hydroxy(18:2)	0	5	Lipids: FA	Octadecanoids	2.7088e-06	2.768e-05	-0.468657	-0.110695	-2.27708
[FA oxo(16:2)] cyclopentanehexanoic acid	0	5	Lipids: FA	Octadecanoids	0.008836	0.022926	-0.0265307	0.149343	-1.69381
Hexanoic acid	C01585	9	Lipids: FA	OxidationofVeryLongChainFattyAcids	0.0084752	0.022171	-0.438171	0.173855	-1.75613
PC(32:2)	0	5	Lipids: GPL	Glycerophosphocholines	9.5738e-08	1.4732e-06	0.156295	0.150241	-2.06467
PC(30:1)	0	5	Lipids: GPL	Glycerophosphocholines	4.2044e-06	4.0141e-05	0.122184	0.285757	-1.96401
LysoPC(16:1(9Z))	C04230	5	Lipids: GPL	Glycerophosphocholines	0.0001255	0.00068398	-0.628708	0.306763	-1.96325
PC(34:1)	0	7	Lipids: GPL	Glycerophosphocholines	0.00022862	0.0011133	0.606188	0.444961	-1.56963
PC(31:2)	0	5	Lipids: GPL	Glycerophosphocholines	0.020087	0.043073	1.23628	0.170494	1.70675
LysoPE(18:1)	0	7	Lipids: GPL	Glycerophosphoethanolamines	0.00030958	0.0014359	-1.1376	0.478203	1.21429
PE(33:1)	0	5	Lipids: GPL	Glycerophosphoethanolamines	5.1205e-08	8.3721e-07	0.0432431	0.105509	-2.12685
PE(38:1)	0	7	Lipids: GPL	Glycerophosphoethanolamines	3.9266e-09	8.0249e-08	0.111832	0.148386	-2.10818
PE(38:2)	0	5	Lipids: GPL	Glycerophosphoethanolamines	3.02e-08	5.1977e-07	0.228553	0.243385	-2.0144
PG(33:1)	0	5	Lipids: GPL	Glycerophosphoglycerols	6.3642e-08	1.0152e-06	-0.300193	0.115406	-2.20919
PG(35:2)	0	7	Lipids: GPL	Glycerophosphoglycerols	1.6934e-08	2.9932e-07	-0.0690871	0.0901238	-2.17715
PG(37:2)	0	5	Lipids: GPL	Glycerophosphoglycerols	1.3885e-06	1.5931e-05	-0.0093785	0.0557455	-2.11817
PG(32:2)	0	5	Lipids: GPL	Glycerophosphoglycerols	0.005816	0.015915	-0.225253	0.262098	1.74793
PG(32:1)	0	5	Lipids: GPL	Glycerophosphoglycerols	0.039565	0.075659	0.320334	0.468059	1.775
[PG (18:1)] 1-(9E-octadecenoyl)-sn-glycero-3-phospho-(1'-sn-glycerol)	0	5	Lipids: GPL	Glycerophosphoglycerols	0.0018782	0.0063811	0.435233	-0.0536868	1.94467
PS(35:0)	0	7	Lipids: GPL	Glycerophosphoserines	2.6783e-09	5.743e-08	0.0973487	0.175257	-2.10534
PS(37:0)	0	5	Lipids: GPL	Glycerophosphoserines	3.1861e-05	0.00023152	0.341909	0.123062	-1.8864
[PR] (+)-Bornane-2,5-dione	C03037	6	Lipids: Prenols	D-camphor degradation	0.0026079	0.0081217	-0.432637	0.292988	-1.79363
[PR] 2E,6E-farnesol	C01126	6	Lipids: Prenols	Isoprenoids	2.9417e-05	0.00021739	-0.618188	-0.207635	-2.27363
Nicotinurate	C05380	5	Metabolism of Cofactors and Vitamins	Nicotinate and nicotinamide metabolism	0.0012797	0.0046238	0.313558	0.153288	-1.72195
6-Hydroxynicotinate	C01020	5	Metabolism of Cofactors and Vitamins	Nicotinate and nicotinamide metabolism	0.022608	0.047542	-1.53238	-0.470682	-1.68669
Lumichrome	C01727	5	Metabolism of Cofactors and Vitamins	Riboflavin metabolism	9.2942e-05	0.00053319	-0.0800969	-0.0504189	-2.06677
FAD	C00016	10	Metabolism of Cofactors and Vitamins	Riboflavin metabolism	0.0002413	0.0011647	-0.16323	0.0377937	-2.01898
alpha-Ribazole	C05775	6	Metabolism of Cofactors and Vitamins	Riboflavin metabolism__Porphyrin and chlorophyll metabolism	0.02681	0.054794	1.85682	0.491464	1.15998
5'-Deoxyadenosine	C05198	6	Nucleotide Metabolism	0	0.0040591	0.011813	-0.179505	0.303381	1.80838
Allantoate	C00499	6	Nucleotide Metabolism	Purine metabolism	0.0022798	0.0073086	-0.327896	0.407967	1.78215
Adenosine	C00212	8	Nucleotide Metabolism	Purine metabolism	1.1078e-05	9.1131e-05	0.156817	-0.226477	-2.08987
dAMP	C00360	9	Nucleotide Metabolism	Purine metabolism	7.8154e-05	0.00046466	-0.795831	0.287635	1.6428
dGMP	C00362	10	Nucleotide Metabolism	Purine metabolism	0.00056001	0.0023278	-0.0920574	0.462858	2.00522
Xanthosine 5'-phosphate	C00655	6	Nucleotide Metabolism	Purine metabolism	4.345e-08	7.194e-07	-0.23539	0.552276	2.18298
dADP	C00206	8	Nucleotide Metabolism	Purine metabolism	0.011643	0.028201	-0.112187	0.644103	1.75598
dATP	C00131	6	Nucleotide Metabolism	Purine metabolism	9.9826e-05	0.00056697	-1.35198	0.174552	1.0993
ADP-ribose	C00301	8	Nucleotide Metabolism	Purine metabolism	0.014315	0.032848	-0.00577035	0.195234	-1.61778
N6-(1,2-Dicarboxyethyl)-AMP	C03794	8	Nucleotide Metabolism	Purine metabolism__Alanine and aspartate metabolism	2.6366e-14	3.7171e-12	0.0834797	0.0430587	2.2721
Xanthine	C00385	10	Nucleotide Metabolism	Purine metabolism__Caffeine metabolism	0.027779	0.05642	0.844064	0.828101	1.96235
Cytosine	C00380	10	Nucleotide Metabolism	Pyrimidine metabolism	0.00043676	0.0019235	-0.461751	0.0993862	1.77341
Orotate(Fragment)	C00295	6	Nucleotide Metabolism	Pyrimidine metabolism	0.011132	0.027733	1.40371	0.00548185	1.56876
Orotate	C00295	8	Nucleotide Metabolism	Pyrimidine metabolism	0.00075963	0.003021	-1.27526	-0.281221	-2.10436
Deoxycytidine	C00881	10	Nucleotide Metabolism	Pyrimidine metabolism	4.7406e-05	0.00031004	-0.217571	0.076824	1.98603
Cytidine	C00475	7	Nucleotide Metabolism	Pyrimidine metabolism	0.0011146	0.0041439	0.796366	0.30464	2.15394
Pseudouridine	C02067	5	Nucleotide Metabolism	Pyrimidine metabolism	7.4586e-05	0.00044547	0.515936	0.262905	2.24795
dCMP	C00239	10	Nucleotide Metabolism	Pyrimidine metabolism	0.00030212	0.0014164	-0.895012	0.3268	1.49327
dTMP	C00364	8	Nucleotide Metabolism	Pyrimidine metabolism	6.462e-09	1.243e-07	-0.0667725	0.161087	2.21835
CMP	C00055	10	Nucleotide Metabolism	Pyrimidine metabolism	2.8044e-10	7.8047e-09	-0.292072	0.153928	2.13479
dCDP	C00705	6	Nucleotide Metabolism	Pyrimidine metabolism	6.6127e-05	0.00040418	-0.51802	0.332141	1.85087
dTDP	C00363	8	Nucleotide Metabolism	Pyrimidine metabolism	2.4912e-06	2.5861e-05	0.0176384	0.0640446	2.15018
CDP	C00112	8	Nucleotide Metabolism	Pyrimidine metabolism	2.4148e-09	5.3452e-08	-0.319422	-0.0684559	2.05501
CTP	C00063	8	Nucleotide Metabolism	Pyrimidine metabolism	2.5908e-05	0.00019589	-0.441431	0.00671173	1.87925
UTP	C00075	8	Nucleotide Metabolism	Pyrimidine metabolism	4.9132e-07	6.3629e-06	-0.854006	-0.125219	1.68842
Malonate	C00383	10	Nucleotide Metabolism	Pyrimidine metabolism__beta-Alanine metabolism	0.001165	0.0042799	-0.173278	-0.0371716	-1.96516
Uracil	C00106	8	Nucleotide Metabolism	Pyrimidine metabolism__beta-Alanine metabolism__Pantothenate and CoA biosynthesis	6.2487e-05	0.00038372	0.343611	0.166221	-1.84942
UMP	C00105	8	Nucleotide Metabolism	Pyrimidine metabolism__Peptidoglycan biosynthesis	4.1341e-05	0.0002836	-0.526829	0.481143	1.8651
UDP	C00015	10	Nucleotide Metabolism	Pyrimidine metabolism__Peptidoglycan biosynthesis__Zeatin biosynthesis	9.1523e-11	2.742e-09	-0.306693	0.017319	2.09958

## Sheet: Table S4
Metabolite	KEGG ID	Confidence	Map	Pathway	P. value	FDR	Polymyxin B	Rifampicin	Combination
25-O-(2''-beta-D-glucopyranosyl-beta-D-glucopyranosyl)-25-hydroxy-11E-eicosenoic acid	0		Lipids: FA	Fatty acyl glycosides	8.3184e-07	0.00035575	-0.479541	-2.10991	-2.01647
FA trihydroxy(18:1)	0		Lipids: FA	Fatty Acids and Conjugates	9.0962e-12	5.8352e-09	-0.150431	-1.98158	-2.01223
(Z,Z,Z)-3,6,9-Dodecatrien-1-ol	C08375	5	0	0	4.6699e-05	0.0085825	-0.303051	-1.84969	-1.97158
1,2-dioctanoyl-1,2,6-hexanetriol	0	5	0	0	0.00051346	0.03137	-0.189701	-1.86496	-1.67744
CoA	C00010	8	Carbohydrate Metabolism	Citrate cycle (TCA cycle)__Fatty acid metabolism__Pantothenate and CoA biosynthesis	5.026e-05	0.0085825	0.103304	1.91628	1.71695
PG(30:1)	0		Lipids: GPL	Glycerophosphoglycerols	0.00023347	0.015889	-0.0233751	1.52604	1.85857
4-Heptyloxyphenol	C14236	5	0	0	4.4613e-06	0.0014309	0.383905	1.79927	2.16465
3-nitro-2-pentanol	0	7	0	0	0.00094432	0.046599	1.04077	1.38684	2.31676
FA hydroxy(18:1)]	0		Lipids: FA	Fatty Acids and Conjugates	7.7213e-05	0.0099064	0.417561	1.01165	2.33022
FA hydroxy(18:2)	0		Lipids: FA	Octadecanoids	5.3515e-05	0.0085825	-1.84196	-0.0354974	-1.73014
vernolate	0	6	0	vernolic acid biosynthesis	0.00012169	0.010649	-0.653487	0.40692	1.73239
[PR] (+)-Bornane-2,5-dione	C03037		Lipids: Prenols	D-camphor degradation	0.00019738	0.014896	-0.45121	0.896527	1.79774
ADPribose 2'-phosphate	C03246	7	0	0	0.0012606	0.05391	0.26683	0.031469	1.98032
[FA oxo(16:2)] cyclopentanehexanoic acid	0		Lipids: FA	Octadecanoids	0.00014108	0.011313	0.196394	0.906377	2.21843
2-Aminoacridone	C12143	7	0	0	2.1355e-05	0.0054797	1.45515	-0.849126	-0.619571
aeruginosin A	0	7	0	0	0.0001245	0.010649	2.18573	0.893456	0.114297
D-Arabinonate	C00878	5	Carbohydrate Metabolism	D-arabinose degradation III	0.001078	0.047692	-1.62638	0.403725	0.335298

## Sheet: Table S5
Locus Tag	Gene Name	Description	Log2FC	adj. P. Value
PA0320	PA0320	hypothetical protein	1.56661	0.0410688
PA0806	PA0806	hypothetical protein (DoxX-like family)	5.11041	4.55233e-07
PA1559	PA1559	pseudo	3.05915	0.000151987
PA1560			2.54747	0.000427248
PA1561	aer	aerotaxis receptor Aer	1.17081	0.00227564
PA1797	PA1797	hypothetical protein (beta-lactamase related)_next to parS and parR genes ( two component system)	5.20303	3.20137e-09
PA1868	xqhA	secretion protein XqhA	-1.19918	0.00567628
PA1894	PA1894	hypothetical protein	1.03288	0.0438526
PA2018	mexY	Resistance-Nodulation-Cell Division (RND) multidrug efflux transporter	2.81733	5.1742e-08
PA2019	mexX	Resistance-Nodulation-Cell Division (RND) multidrug efflux membrane fusion protein	2.88817	5.2696e-06
PA2020	PA2020	transcriptional regulator	1.03591	0.00011521
PA2354	PA2354	transcriptional regulator	2.96155	0.000114795
PA2355	PA2355	FMNH2-dependent monooxygenase	3.83251	0.00225753
PA2356	msuD	methanesulfonate monooxygenase	4.23762	0.000880497
PA2357	msuE	FMN reductase MsuE	5.55294	0.000621034
PA2358	PA2358	hypothetical protein	5.71815	4.55233e-07
PA2654	PA2654	chemotaxis transducer	2.13284	2.91581e-06
PA2655	PA2655	hypothetical protein	3.84978	3.25321e-06
PA3205	PA3205	hypothetical protein	1.28946	0.0119353
PA3552	arnB	UDP-4-amino-4-deoxy-L-arabinose--oxoglutarate aminotransferase	2.6846	0.00958091
PA3553	arnC	undecaprenyl-phosphate 4-deoxy-4-formamido-L-arabinose transferase	2.82823	0.0127803
PA3554	arnA	bifunctional UDP-glucuronic acid decarboxylase/UDP-4-amino-4-deoxy-L-arabinose formyltransferase	2.8273	0.000932281
PA3557	arnE	4-amino-4-deoxy-L-arabinose-phosphoundecaprenol flippase subunit ArnE	2.83832	0.0220681
PA3575	PA3575	hypothetical protein	1.09999	0.012094
PA3888	opuCD	ABC transporter permease	-1.06213	0.0362467
PA3889	opuCC	ABC transporter	-1.03128	0.0417171
PA3928	PA3928	hypothetical protein	-1.10724	0.0438526
PA4139	PA4139	hypothetical protein	2.29575	0.0438526
PA4209	phzM	phenazine-specific methyltransferase	1.34071	0.00666469
PA4210	phzA1	phenazine biosynthesis protein	1.12708	0.0419253
PA4358			1.08235	0.0388432
PA4661	pagL	lipid A 3-O-deacylase	1.02351	0.00283374
PA4773	PA4773	hypothetical protein ( S-adenosylmethionine decarboxylase proenzyme [speH])	3.61708	0.0001413
PA4774	PA4774	hypothetical protein (Spermidine synthase [speE])	3.53603	0.000666745
PA4775	PA4775	hypothetical protein	1.44282	0.00721007
PA4782	PA4782	hypothetical protein	1.65501	0.0017629
PA5435	PA5435	pyruvate carboxylase subunit B	1.02405	0.0481339

## Sheet: Table S6
Locus Tag	Gene	Description	Log2FC	adj. P. Value
PA0059	osmC PA0059	osmotically inducible protein OsmC	1.32035	0.0023964
PA0355	pfpI PA0355	protease PfpI	1.45542	0.00268379
PA1323	PA1323	hypothetical protein	1.18913	0.00605105
PA1324	PA1324	hypothetical protein	1.19506	0.00416008
PA1404	PA1404		1.10538	0.0391015
PA1903	phzE1 phzE2 PA1903 PA4214	phenazine biosynthesis protein PhzE	-1.12736	0.010903
PA1904	phzF1 phzF PA1904; phzF2 PA4215	trans-2,3-dihydro-3-hydroxyanthranilate isomerase	-1.11671	0.022252
PA2166	PA2166	hypothetical protein	1.80599	0.00777097
PA2746	PA2746	hypothetical protein	1.09841	0.00758377
PA2747	PA2747	hypothetical protein	1.63016	0.00176791
PA2754	PA2754		1.01643	0.00751646
PA3181	eda PA3181	2-dehydro-3-deoxy-phosphogluconate aldolase	1.15646	0.00758377
PA3182	pgl devB PA3182	6-phosphogluconolactonase	1.3072	0.0304453
PA3369	PA3369	hypothetical protein	1.82746	0.000966161
PA3370	PA3370	hypothetical protein	1.44111	0.0139398
PA3436	PA3436	hypothetical protein	1.39953	0.0375275
PA3691	PA3691	hypothetical protein	1.34738	0.000515114
PA3692	lptF PA3692	outer membrane porin F	1.11165	0.00147518
PA3888	PA3888	ABC transporter permease	1.15265	0.00416008
PA3889	PA3889	ABC transporter	1.12777	0.00605105
PA3890	PA3890	ABC transporter permease	1.24594	0.00605105
PA3891	PA3891	ABC transporter ATP-binding protein	1.28346	0.000966161
PA4738	PA4738	hypothetical protein (Stress response protein YjbJ)	2.00625	0.00268379
PA4739	PA4739	hypothetical protein (bacterial OsmY and nodulation domain)	1.96132	0.00661807
PA4876	osmE PA4876	OsmE family transcriptional regulator	1.09708	0.00168058
PA4877	PA4877	hypothetical protein	1.03518	0.0400446
PA4880	PA4880	bacterioferritin	1.34717	0.00113722
PA5119	glnA PA5119	glutamine synthetase	1.07074	0.00416008
PA5481	PA5481	hypothetical protein (Inhibitor of vertebrate lysozyme)	2.03634	0.00268379
PA5482	PA5482	hypothetical protein	2.12045	0.00514936

## Sheet: Table S7
Locus Tag	Gene	Description	Log2FC	adj. P. Value
PA0013	PA0013	hypothetical protein	1.52854	1.69318e-05
PA0027	PA0027	hypothetical protein	-1.07175	0.00121035
PA0032	PA0032	transcriptional regulator	1.15272	0.000422516
PA0037	trpI	HTH-type transcriptional regulator TrpI	1.0362	0.000363311
PA0050	PA0050	hypothetical protein (unknown)	-4.1758	5.85788e-08
PA0051	phzH	phenazine-modifying protein	-2.4329	3.8692e-06
PA0052	PA0052	hypothetical protein	-1.93576	8.37194e-05
PA0056	PA0056	transcriptional regulator	1.0468	0.00628638
PA0097	PA0097	hypothetical protein	-1.30014	0.00156053
PA0098	PA0098	3-oxoacyl-ACP synthase	-1.37915	0.00168761
PA0099	PA0099	hypothetical protein	-1.397	1.01128e-06
PA0100	PA0100	hypothetical protein	-1.2336	8.55215e-07
PA0101	PA0101	hypothetical protein	-1.15467	0.00247386
PA0103	PA0103	sulfate transporter	1.04542	0.000233557
PA0104			1.01112	0.000429259
PA0107	PA0107	cytochrome C oxidase assembly protein	-1.4133	0.0445784
PA0119	PA0119	C4-dicarboxylate transporter DctA	1.40269	0.00175186
PA0122	PA0122	hypothetical protein	-3.505	6.69603e-08
PA0123	PA0123	transcriptional regulator	-2.31849	2.85308e-07
PA0128	PA0128	hypothetical protein	1.50142	4.38118e-05
PA0131	PA0131	beta-alanine degradation protein BauB	-1.00676	0.0137376
PA0132	PA0132	beta alanine--pyruvate transaminase	-1.20009	0.00812915
PA0133	PA0133	HTH-type transcriptional activator BauR	1.04718	0.00138274
PA0137	PA0137	ABC transporter permease	1.17199	0.0173319
PA0138	PA0138	ABC transporter permease	1.20098	0.013276
PA0151	PA0151	TonB-dependent receptor	1.46992	0.000330753
PA0152	pcaQ	transcriptional regulator PcaQ	1.01126	0.000324423
PA0161			1.44263	0.000101504
PA0162	opdC	histidine porin OpdC	1.63646	1.54605e-05
PA0164	PA0164	gamma-glutamyltranspeptidase	2.18283	0.000427833
PA0165	PA0165	hypothetical protein	1.55117	2.10736e-05
PA0166	PA0166	transporter	1.29547	0.00512834
PA0173	PA0173	chemotaxis response regulator protein-glutamate methylesterase	-2.43439	7.45727e-06
PA0174	PA0174	hypothetical protein	-2.98109	5.75126e-06
PA0175	PA0175	chemotaxis protein methyltransferase	-3.47888	7.65406e-07
PA0176	aer2	aerotaxis transducer Aer2	-2.52273	8.15086e-07
PA0177	PA0177	purine-binding chemotaxis protein	-1.96159	5.55476e-05
PA0178	PA0178	two-component sensor	-2.15404	1.69516e-07
PA0179	PA0179	two-component response regulator	-2.62936	5.19991e-07
PA0192	PA0192	TonB-dependent receptor	1.35617	0.00126452
PA0198	exbB1	transporter ExbB	1.35647	0.0162046
PA0200	PA0200	hypothetical protein	1.34912	0.0118783
PA0201	PA0201	hypothetical protein	2.01131	0.000226704
PA0202	PA0202	amidase	2.00827	4.24319e-05
PA0207	PA0207	transcriptional regulator	1.07742	0.00351311
PA0222	PA0222	hypothetical protein	1.19834	0.0106846
PA0223	PA0223	dihydrodipicolinate synthetase	1.6158	0.00105739
PA0235	pcaK	4-hydroxybenzoate transporter PcaK	1.07018	0.0156055
PA0242	PA0242	hypothetical protein	1.07476	0.0135191
PA0251	PA0251	hypothetical protein	1.36183	0.0192753
PA0256	PA0256	hypothetical protein	-1.18663	1.33425e-05
PA0261	PA0261	hypothetical protein	-1.63869	5.59231e-05
PA0262	PA0262	hypothetical protein	-2.42431	9.07813e-06
PA0263	hcpC	secreted protein Hcp	-4.44217	8.83261e-07
PA0263.1			1.36428	0.000206469
PA0277	PA0277	hypothetical protein	1.0844	0.000171917
PA0278	PA0278	hypothetical protein	1.27133	0.00637545
PA0293	aguB	N-carbamoylputrescine amidohydrolase	1.20123	0.00278691
PA0306	PA0306	transcriptional regulator	-1.01283	8.94011e-05
PA0306.1			-1.32598	2.50971e-07
PA0326	PA0326	ABC transporter ATP-binding protein	1.17453	0.0224192
PA0471	PA0471	transmembrane sensor	-1.26543	2.16145e-05
PA0483	PA0483	acetyltransferase	-1.05355	0.000519767
PA0484	PA0484	hypothetical protein	-1.61527	3.54937e-06
PA0485	PA0485	hypothetical protein	1.657	2.05598e-06
PA0492	PA0492	hypothetical protein	-1.22686	0.00447314
PA0494	PA0494	acetyl-CoA carboxylase biotin carboxylase subunit	-1.63225	0.00051786
PA0495	PA0495	hypothetical protein	-1.78178	2.14808e-05
PA0496	PA0496	hypothetical protein	-2.1142	1.02679e-05
PA0497	PA0497	hypothetical protein	-1.35567	4.06292e-05
PA0509	nirN	cytochrome C	-2.51139	2.24024e-07
PA0510	PA0510	uroporphyrin-III C-methyltransferase	-2.99242	3.92696e-08
PA0511	nirJ	heme d1 biosynthesis protein NirJ	-3.15102	3.92696e-08
PA0512	NirH	heme d1 biosynthesis protein NirH	-2.63327	3.92696e-08
PA0513	nirG	heme d1 biosynthesis protein NirG	-2.31468	4.22904e-08
PA0514	nirL	heme d1 biosynthesis protein NirL	-1.95977	8.35698e-08
PA0515	nirD	heme d1 biosynthesis protein NirD	-1.94855	2.66794e-07
PA0516	nirF	heme d1 biosynthesis protein NirF	-2.28029	1.12587e-07
PA0517	nirC	cytochrome c55X	-2.26437	5.32664e-06
PA0518	nirM	cytochrome C-551	-2.65127	1.67917e-06
PA0519	nirS	nitrite reductase	-2.94351	5.35032e-06
PA0520	nirQ	denitrification regulatory protein NirQ	-2.4688	1.00955e-05
PA0521	PA0521	cytochrome C oxidase subunit	-2.23581	0.00064908
PA0522	PA0522	hypothetical protein	-2.6547	2.7082e-05
PA0523	norC	nitric oxide reductase subunit C	-2.42259	0.000613886
PA0524	norB	nitric oxide reductase subunit B	-2.4788	0.000317685
PA0525	PA0525	denitrification protein NorD	-2.29567	0.000272589
PA0526	PA0526	hypothetical protein	-1.81583	0.000254674
PA0527	dnr	transcriptional regulator Dnr	-2.14762	8.14169e-05
PA0528	PA0528	transcriptional regulator	1.72793	3.4543e-05
PA0529	PA0529	hypothetical protein	1.35466	0.00024885
PA0530	PA0530	class III pyridoxal phosphate-dependent aminotransferase	1.36132	0.0088653
PA0531	PA0531	glutamine amidotransferase	1.81287	0.00319522
PA0534	PA0534	hypothetical protein	1.70183	9.46404e-05
PA0539	PA0539	hypothetical protein	1.06028	0.0124709
PA0546	metK	S-adenosylmethionine synthetase	-1.70917	5.80293e-07
PA0547	PA0547	transcriptional regulator	-1.31245	6.04901e-06
PA0572	PA0572	hypothetical protein	-2.21154	1.01813e-06
PA0574	PA0574	hypothetical protein	1.21161	2.05598e-06
PA0574.1			1.65686	0.000614445
PA0586	PA0586	hypothetical protein	-2.02582	1.62333e-05
PA0587	PA0587	hypothetical protein	-1.71215	9.75164e-05
PA0588	PA0588	hypothetical protein	-1.81661	4.46479e-06
PA0602	PA0602	ABC transporter	-1.44255	2.16325e-06
PA0612	ptrB	repressor PtrB	1.6886	0.0205319
PA0613	PA0613	hypothetical protein	1.75001	0.00996452
PA0617	PA0617	bacteriophage protein	1.3126	0.0305146
PA0619	PA0619	bacteriophage protein	1.4635	0.0309921
PA0620	PA0620	bacteriophage protein	1.73659	0.00694231
PA0621	PA0621	hypothetical protein	1.43605	0.0305499
PA0622	PA0622	bacteriophage protein	1.61977	0.0194605
PA0623	PA0623	bacteriophage protein	1.69574	0.0164339
PA0624	PA0624	hypothetical protein	1.70269	0.0172607
PA0625	PA0625	hypothetical protein	2.44864	0.00341544
PA0626	PA0626	hypothetical protein (Uncharacterised protein family, phage P2-GpU-fusion)	2.31084	0.00946197
PA0627	PA0627	hypothetical protein (Bacteriophage P2, GpX)	2.71417	0.0203389
PA0628	PA0628	hypothetical protein	2.5833	0.00458035
PA0629	PA0629	hypothetical protein	2.13468	0.00737646
PA0630	PA0630	hypothetical protein	1.92643	0.00914935
PA0631	PA0631	hypothetical protein (Prokaryotic membrane lipoprotein lipid attachment site profile)	2.11409	0.0345623
PA0632			1.65417	0.0381305
PA0633	PA0633	hypothetical protein	1.79016	0.011054
PA0634	PA0634	hypothetical protein	1.69695	0.0116578
PA0635	PA0635	hypothetical protein	1.60458	0.0270083
PA0636	PA0636	hypothetical protein (Bacteriophage lambda, GpH, tail tape measure, C-terminal)	2.25802	0.0046976
PA0637	PA0637	hypothetical protein (Bacteriophage lambda, GpM, minor tail)	2.28101	0.00764167
PA0638	PA0638	bacteriophage protein	2.0199	0.0218698
PA0639	PA0639	hypothetical protein	2.0146	0.0162394
PA0640	PA0640	bacteriophage protein	2.28971	0.00893133
PA0641	PA0641	bacteriophage protein	2.18228	0.0037917
PA0642			1.74395	0.0129633
PA0643	PA0643	hypothetical protein	1.58699	0.00441
PA0644	PA0644	hypothetical protein	1.0568	0.0417396
PA0645	PA0645	hypothetical protein	1.22228	0.0379969
PA0646	PA0646	hypothetical protein	1.25834	0.016428
PA0668.1			2.65783	0.0053555
PA0668.4			2.61777	0.00495188
PA0672	hemO	heme oxygenase	-1.31918	0.000240661
PA0673	PA0673	hypothetical protein	-1.07215	0.00762649
PA0687	PA0687	type II secretion system protein	1.40102	0.00607365
PA0713	PA0713	hypothetical protein	-2.13796	5.86878e-06
PA0714	PA0714	hypothetical protein	-2.07815	9.81101e-07
PA0720	PA0720	helix destabilizing protein of bacteriophage Pf1	1.24721	0.0010584
PA0731	PA0731	hypothetical protein	1.04533	0.00040904
PA0743	PA0743	NAD-dependent L-serine dehydrogenase	-1.89759	3.54568e-07
PA0744	PA0744	enoyl-CoA hydratase	-2.46634	8.55215e-07
PA0745	PA0745	enoyl-CoA hydratase	-2.68167	4.07244e-07
PA0746	PA0746	acyl-CoA dehydrogenase	-1.70142	9.60783e-05
PA0747	PA0747	aldehyde dehydrogenase	-1.41773	0.000274731
PA0752	PA0752	hypothetical protein	-1.1454	0.000182274
PA0753	PA0753	hypothetical protein	-1.2077	0.00108189
PA0754	PA0754	hypothetical protein	-1.19587	0.000156443
PA0790	PA0790	hypothetical protein	1.08376	0.00132952
PA0806	PA0806	hypothetical protein	2.89052	2.82833e-05
PA0807	ampDh3	protein AmpDh3	1.41195	0.0270515
PA0826.2			1.66611	0.0079586
PA0836.1			-1.67233	0.0269853
PA0840	PA0840	oxidoreductase	-1.18699	5.29883e-06
PA0852	cbpD	chitin-binding protein CbpD	-2.96464	4.70815e-08
PA0865	hpd	4-hydroxyphenylpyruvate dioxygenase	-3.37402	2.80371e-07
PA0866	aroP2	aromatic amino acid transporter AroP	-2.02608	7.4368e-07
PA0870	phhC	aromatic amino acid aminotransferase	-1.02289	5.38471e-05
PA0874	PA0874	hypothetical protein	1.449	0.000832611
PA0887.1			1.02441	0.00560138
PA0907	PA0907	hypothetical protein	1.1049	0.0100272
PA0908	PA0908	hypothetical protein	1.21669	0.0252844
PA0910	PA0910	hypothetical protein	1.64567	0.00850655
PA0911	PA0911	hypothetical protein	1.46014	0.0254137
PA0929	PA0929	two-component response regulator	-1.4931	1.61264e-06
PA0930	PA0930	two-component sensor	-1.33028	1.93412e-06
PA0938	PA0938	hypothetical protein	-1.12206	5.91166e-06
PA0940	PA0940	hypothetical protein	-1.00805	0.00390324
PA0958	oprD	porin D	-1.07109	0.00602955
PA0976.1			1.10398	7.78115e-05
PA0977			1.0987	0.000282587
PA0986	PA0986	hypothetical protein	1.4418	0.00340608
PA0996	pqsA	anthranilate--CoA ligase	-1.92108	4.36608e-07
PA0997	pqsB	hypothetical protein	-1.86832	7.6144e-08
PA0998	pqsC	hypothetical protein	-1.75525	3.28529e-07
PA0999	pqsD	3-oxoacyl-ACP synthase	-1.65922	4.02927e-07
PA1000	pqsE	thioesterase PqsE	-1.74687	5.61748e-07
PA1001	phnA	anthranilate synthase component I	-1.67637	1.85178e-06
PA1002	phnB	anthranilate synthase component II	-1.47045	2.64037e-06
PA1003	mvfR	transcriptional regulator MvfR	-1.15748	4.46547e-06
PA1029	PA1029	pseudo	1.15324	0.00096231
PA1041	PA1041	hypothetical protein	-2.20593	6.01923e-07
PA1051	PA1051	transporter	-1.07553	1.28695e-06
PA1119	yfiB	hypothetical protein	-1.08181	1.65782e-06
PA1123	PA1123	hypothetical protein	-1.56251	1.86822e-06
PA1131	PA1131	major facilitator superfamily transporter	-2.33311	3.22313e-05
PA1166	PA1166	hypothetical protein	-1.3635	0.000801573
PA1174	napA	nitrate reductase catalytic subunit	-1.73575	0.000388054
PA1175	napD	nitrate reductase biosynthesis protein NapD	-1.89954	0.00161078
PA1177	napE	nitrate reductase protein NapE	-1.15234	0.00797543
PA1191	PA1191	hypothetical protein	-1.21272	2.4249e-05
PA1202	PA1202	hydrolase	-2.01112	2.70556e-07
PA1203	PA1203	hypothetical protein	-1.19138	0.00406301
PA1212	PA1212	major facilitator superfamily transporter	-1.86748	0.000182274
PA1213	PA1213	hypothetical protein	-1.04265	0.0142773
PA1214	PA1214	hypothetical protein	-1.87288	9.60783e-05
PA1215	PA1215	hypothetical protein	-2.04122	4.24319e-05
PA1216	PA1216	hypothetical protein	-2.14134	4.11938e-06
PA1217	PA1217	2-isopropylmalate synthase	-1.27378	1.59482e-05
PA1218	PA1218	hypothetical protein	-1.59572	3.40298e-06
PA1220	PA1220	hypothetical protein	-1.13063	0.000259223
PA1224	PA1224	NAD(P)H dehydrogenase	1.12934	0.00442689
PA1225	PA1225	NAD(P)H dehydrogenase	1.32082	0.0250735
PA1227	PA1227	hypothetical protein	1.55882	1.97856e-05
PA1228	PA1228	hypothetical protein	2.64747	2.38122e-06
PA1245	aprX	hypothetical protein	-1.96658	2.85308e-07
PA1246	aprD	alkaline protease secretion ATP-binding protein AprD	-2.28506	1.03667e-05
PA1247	aprE	alkaline protease secretion protein AprE	-2.66514	1.36175e-06
PA1248	aprF	alkaline protease secretion protein AprF	-2.94901	4.96229e-07
PA1249	aprA	alkaline metalloproteinase	-4.10218	9.67712e-07
PA1250	aprI	alkaline proteinase inhibitor AprI	-1.31648	3.16116e-06
PA1251	PA1251	chemotaxis transducer	-1.44255	6.85447e-05
PA1252	PA1252	bifunctional Delta(1)-pyrroline-2-carboxylate/Delta(1)-piperideine-2-carboxylate reductase	-1.10989	0.00173803
PA1265	PA1265	hypothetical protein	1.10577	0.0402532
PA1270	PA1270	hypothetical protein	1.67316	0.00210066
PA1277	cobQ	cobyric acid synthase	1.00816	0.000457079
PA1278	cobP	bifunctional adenosylcobinamide kinase/adenosylcobinamide-phosphate guanylyltransferase	1.11253	0.00279735
PA1279	cobU	nicotinate-nucleotide--dimethylbenzimidazole phosphoribosyltransferase	1.38477	0.00153858
PA1280	PA1280	hypothetical protein	1.41697	3.7249e-05
PA1281	cobV	adenosylcobinamide-GDP ribazoletransferase	1.42115	0.000182711
PA1282	PA1282	major facilitator superfamily transporter	1.24633	0.000404048
PA1286	PA1286	major facilitator superfamily transporter	1.17179	0.00719349
PA1320	cyoD	cytochrome o ubiquinol oxidase subunit IV	1.30854	0.0142331
PA1321	cyoE	protoheme IX farnesyltransferase	1.45422	0.00285801
PA1327	PA1327	protease	-1.32037	5.57496e-05
PA1337	ansB	glutaminase-asparaginase	-2.51868	2.70556e-07
PA1340	PA1340	amino acid ABC transporter permease	-1.20285	2.04933e-05
PA1344	PA1344	short-chain dehydrogenase	-1.14383	8.37194e-05
PA1345	PA1345	hypothetical protein	-1.48835	0.00012004
PA1349	PA1349	hypothetical protein	-1.7996	0.00831902
PA1353	PA1353	hypothetical protein	-2.77835	1.30819e-06
PA1354	PA1354	hypothetical protein	-2.10749	6.88604e-05
PA1356	PA1356	hypothetical protein	-1.23144	0.00232129
PA1384	galE	UDP-glucose 4-epimerase	1.3834	0.00392709
PA1419	PA1419	transporter	-1.1151	0.00147891
PA1420	PA1420	hypothetical protein	-1.35438	0.0034294
PA1421	gbuA	guanidinobutyrase	-1.2048	0.000190744
PA1423	bdlA	biofilm dispersion protein	1.34376	5.65335e-05
PA1429	PA1429	cation-transporting P-type ATPase	1.09761	0.000863325
PA1432	lasI	acyl-homoserine-lactone synthase	1.12328	5.35032e-06
PA1433	PA1433	hypothetical protein	1.41628	3.16116e-06
PA1478	PA1478	heme exporter protein CcmD	-1.08589	0.000702918
PA1479	ccmE	cytochrome c-type biogenesis protein CcmE	-1.06406	2.10855e-05
PA1481	ccmG	cytochrome c-type biogenesis protein CcmG	-1.1499	5.02365e-06
PA1482	ccmH	cytochrome c-type biogenesis protein CcmH	-1.23651	2.96743e-05
PA1494	PA1494	hypothetical protein	1.0436	5.91166e-06
PA1499	PA1499	hypothetical protein	1.04069	0.0495336
PA1508	PA1508	hypothetical protein	-1.31233	0.00177389
PA1509	PA1509	hypothetical protein	-1.15191	0.000182038
PA1510	PA1510	hypothetical protein	-2.05034	9.2991e-06
PA1511	PA1511	hypothetical protein	-2.70263	1.26655e-06
PA1512	hcpA	secreted protein Hcp	-4.79098	1.01813e-06
PA1516	PA1516	hypothetical protein	1.01533	0.0294625
PA1517	PA1517	hypothetical protein	1.07742	0.00213258
PA1521	PA1521	guanine deaminase	-1.37383	9.51579e-06
PA1522	PA1522	hypothetical protein	-1.23404	0.000252806
PA1531	PA1531	hypothetical protein	1.22083	0.04906
PA1544	anr	transcriptional regulator Anr	-1.07513	3.4543e-05
PA1549	PA1549	cation-transporting P-type ATPase	-1.13638	0.000185806
PA1550	PA1550	hypothetical protein	-1.36244	5.95788e-08
PA1551	PA1551	ferredoxin	-1.16319	6.57099e-07
PA1555	ccoP2	cytochrome C oxidase cbb3-type subunit CcoP	1.03219	0.0141457
PA1557	ccoN2	cbb3-type cytochrome C oxidase subunit I	1.01374	0.00788772
PA1576	PA1576	3-hydroxyisobutyrate dehydrogenase	-1.02178	0.000274953
PA1596	htpG	chaperone protein HtpG	1.84531	6.38796e-07
PA1597	PA1597	hypothetical protein	1.04181	0.00121038
PA1600	PA1600	cytochrome C	-1.41677	2.93574e-05
PA1601	PA1601	aldehyde dehydrogenase	-1.03558	0.00062324
PA1602	PA1602	oxidoreductase	-1.83034	7.28359e-05
PA1629	PA1629	enoyl-CoA hydratase	1.01844	0.0148842
PA1633	kdpA	potassium-transporting ATPase subunit A	1.25938	0.00155753
PA1634	kdpB	potassium-transporting ATPase subunit B	2.41635	8.81045e-06
PA1635	kdpC	potassium-transporting ATPase subunit C	3.27187	0.00147891
PA1648	PA1648	oxidoreductase	-1.89118	6.99032e-05
PA1656	hsiA2	hypothetical protein (Type VI secretion system-associated)	-2.90935	8.41695e-08
PA1657	hsiB2	hypothetical protein	-3.32975	1.58163e-08
PA1658	hsiC2	hypothetical protein	-3.18675	5.80017e-08
PA1659	hsiF2	hypothetical protein	-3.20955	2.1116e-08
PA1660	hsiG2	hypothetical protein	-3.0884	3.92696e-08
PA1661	hsiH2	hypothetical protein	-3.19023	1.80466e-09
PA1662	clpV2	ClpA/B-type protease	-2.72803	2.38528e-08
PA1663	sfa2	transcriptional regulator	-2.13997	2.38528e-08
PA1664	orfX	hypothetical protein	-2.20751	1.03015e-06
PA1665	fha2	hypothetical protein	-2.10747	1.20959e-07
PA1666	lip2	hypothetical protein	-2.46028	3.97517e-08
PA1667	hsiJ2	hypothetical protein	-2.38548	7.6144e-08
PA1668	dotU2	hypothetical protein	-3.0698	3.86294e-08
PA1669	icmF2	hypothetical protein	-2.84382	6.69603e-08
PA1670	stp1	serine/threonine phosphoprotein phosphatase Stp1	-2.70316	8.55215e-07
PA1671	stk1	serine-threonine kinase Stk1	-2.22252	1.17062e-06
PA1690	pscU	translocation protein in type III secretion	1.17246	0.00107427
PA1691	pscT	translocation protein in type III secretion	1.0952	0.0221177
PA1692	PA1692	translocation protein in type III secretion	1.67219	0.0101405
PA1694	pscQ	type III secretion system protein	1.02772	0.0276865
PA1728	PA1728	hypothetical protein	-1.11407	4.72476e-07
PA1730	PA1730	hypothetical protein	-1.01343	0.000159224
PA1731	PA1731	hypothetical protein	-1.01466	0.00156343
PA1732	PA1732	hypothetical protein	-1.09532	0.00125526
PA1733	PA1733	hypothetical protein	-1.522	1.5583e-05
PA1745	PA1745	hypothetical protein	-1.35113	0.000264567
PA1760	PA1760	transcriptional regulator	-1.23203	4.85777e-06
PA1761	PA1761	hypothetical protein	-1.79309	1.16935e-06
PA1762	PA1762	hypothetical protein	-1.34922	2.31419e-05
PA1763	PA1763	hypothetical protein	-1.60971	6.99032e-05
PA1797	PA1797	hypothetical protein (Beta-lactamase/transpeptidase-like)	3.39815	5.85788e-08
PA1806	fabI	NADH-dependent enoyl-ACP reductase	-1.23424	3.54568e-07
PA1807	PA1807	ABC transporter ATP-binding protein	-1.2276	6.38796e-07
PA1828	PA1828	short-chain dehydrogenase	-1.22988	5.22837e-07
PA1830	PA1830	hypothetical protein	-1.00341	6.62116e-05
PA1835	PA1835	hypothetical protein	-1.42213	0.000760968
PA1852	PA1852	hypothetical protein	-1.34141	0.000110317
PA1860	PA1860	hypothetical protein	-1.03477	0.000140553
PA1864	PA1864	transcriptional regulator	1.92156	0.0191948
PA1869	PA1869	acyl carrier protein	-2.24396	4.40819e-07
PA1870	PA1870	hypothetical protein	-1.4265	6.89962e-05
PA1871	lasA	protease LasA	-1.46958	5.01498e-06
PA1874	PA1874	hypothetical protein	-1.06753	0.000132116
PA1875	PA1875	hypothetical protein	-1.22281	0.000923146
PA1876	PA1876	ABC transporter ATP-binding protein/permease	-1.78751	2.17685e-06
PA1877	PA1877	secretion protein	-1.923	4.27569e-05
PA1880	PA1880	oxidoreductase	-1.73987	8.55215e-07
PA1881	PA1881	oxidoreductase	-2.22384	1.09127e-05
PA1891	PA1891	hypothetical protein	1.50559	0.0332343
PA1892	PA1892	hypothetical protein	1.14522	0.0106546
PA1897	PA1897	hypothetical protein	-1.19628	0.00652935
PA1898	qscR	quorum-sensing control repressor	-1.33766	0.000149185
PA1899	phzA2	phenazine biosynthesis protein PhzA	-4.28832	1.10464e-06
PA1900	phzB2	phenazine biosynthesis protein PhzB	-5.01193	1.45844e-07
PA1901	phzC2	phenazine biosynthesis protein PhzC	-3.34532	3.92696e-08
PA1902	phzD2	phenazine biosynthesis protein PhzD	-4.47325	5.08316e-08
PA1903	phzE2	phenazine biosynthesis protein PhzE	-4.91279	1.58163e-08
PA1904	phzF2	trans-2,3-dihydro-3-hydroxyanthranilate isomerase	-4.60551	5.85788e-08
PA1905	phzG2	pyridoxamine 5'-phosphate oxidase	-3.67993	1.44939e-07
PA1906	PA1906	hypothetical protein	-1.63651	8.03712e-07
PA1907	PA1907	hypothetical protein	-2.40379	1.01813e-06
PA1922	PA1922	TonB-dependent receptor	1.43982	0.0359649
PA1950	rbsK	ribokinase	-1.24148	1.63866e-05
PA1951	PA1951	hypothetical protein	-1.53841	1.05549e-05
PA1953	PA1953	hypothetical protein	-1.15061	0.0227184
PA1967	PA1967	hypothetical protein	1.19337	8.42339e-05
PA1984	exaC	NAD+ dependent aldehyde dehydrogenase ExaC	-3.0691	5.15859e-08
PA1986	pqqB	coenzyme PQQ synthesis protein B	-1.91686	1.62333e-05
PA1987	pqqC	pyrroloquinoline-quinone synthase	-1.08149	0.00256944
PA1989	pqqE	coenzyme PQQ synthesis protein E	-1.08163	0.00080664
PA1990	pqqH	peptidase	-1.5212	0.000667577
PA1999	dhcA	dehydrocarnitine CoA transferase subunit A	-3.44174	1.6128e-06
PA2000	dhcB	dehydrocarnitine CoA transferase subunit B	-4.22616	5.19991e-07
PA2001	atoB	acetyl-CoA acetyltransferase	-3.82642	5.71446e-07
PA2002	PA2002	hypothetical protein (Short chain fatty acid transporter)	-3.6557	6.96225e-08
PA2003	bdhA	3-hydroxybutyrate dehydrogenase	-2.84403	2.48594e-07
PA2004	PA2004	hypothetical protein	-1.91951	1.76507e-06
PA2006	PA2006	major facilitator superfamily transporter	-2.61196	2.38528e-08
PA2007	maiA	maleylacetoacetate isomerase	-2.93412	5.21998e-08
PA2008	fahA	fumarylacetoacetase	-2.81848	1.87842e-07
PA2009	hmgA	homogentisate 1,2-dioxygenase	-2.75384	5.15859e-08
PA2010	PA2010	transcriptional regulator	-2.04871	1.76507e-06
PA2011	liuE	3-hydroxy-3-isohexenylglutaryl-CoA/hydroxy-methylglutaryl-CoA lyase	-3.50977	3.86294e-08
PA2012	liuD	methylcrotonyl-CoA carboxylase subunit alpha	-3.5296	2.66874e-07
PA2013	liuC	gamma-carboxygeranoyl-CoA hydratase	-3.22423	1.51145e-06
PA2014	liuB	methylcrotonyl-CoA carboxylase subunit beta	-2.63844	9.49458e-06
PA2015	liuA	isovaleryl-CoA dehydrogenase	-2.68119	2.45843e-06
PA2016	liuR	liu genes regulator	-1.58164	1.69318e-05
PA2018	mexY	Resistance-Nodulation-Cell Division (RND) multidrug efflux transporter	2.60311	3.92696e-08
PA2019	mexX	Resistance-Nodulation-Cell Division (RND) multidrug efflux membrane fusion protein	2.84505	9.59623e-07
PA2065	pcoA	copper resistance protein A	-2.39719	2.68954e-06
PA2066	PA2066	hypothetical protein	-3.85566	1.58163e-08
PA2067	PA2067	hydrolase	-5.16342	3.50519e-06
PA2068	PA2068	major facilitator superfamily transporter	-4.60993	3.21619e-07
PA2069	PA2069	carbamoyl transferase	-4.60514	2.68115e-07
PA2108	PA2108	thiamine pyrophosphate protein	-1.1822	0.00108189
PA2109	PA2109	hypothetical protein	-2.24345	3.62115e-07
PA2110	PA2110	hypothetical protein	-2.12831	3.03573e-06
PA2111	PA2111	hypothetical protein	-1.85149	2.57048e-05
PA2112	PA2112	hypothetical protein	-1.63068	0.000494586
PA2113	opdO	pyroglutatmate porin OpdO	-1.57745	7.48845e-05
PA2114	PA2114	major facilitator superfamily transporter	-1.20858	6.02887e-06
PA2125	PA2125	aldehyde dehydrogenase	1.78454	0.00159197
PA2126	PA2126	hypothetical protein	1.68078	0.0164339
PA2126.1			2.20234	0.000551449
PA2127	CgrA	hypothetical protein	2.03456	8.4678e-05
PA2142	PA2142	short-chain dehydrogenase	-1.68465	0.00395909
PA2146	PA2146	hypothetical protein	1.96453	0.0181717
PA2150	PA2150	non-homologous end joining protein Ku	1.56907	0.0253965
PA2159	PA2159	hypothetical protein	1.74937	0.0402532
PA2162	PA2162	malto-oligosyltrehalose synthase	-1.80124	0.0248553
PA2178	PA2178	hypothetical protein	-1.21648	0.0484462
PA2193	hcnA	hydrogen cyanide synthase subunit HcnA	-1.24441	3.63067e-05
PA2194	hcnB	hydrogen cyanide synthase subunit HcnB	-1.05934	0.000124745
PA2195	hcnC	hydrogen cyanide synthase subunit HcnC	-1.1766	3.42987e-05
PA2231	pslA	biofilm formation protein PslA	-1.21211	5.80293e-07
PA2232	pslB	biofilm formation protein PslB	-1.29475	5.19991e-07
PA2233	pslC	biofilm formation protein PslC	-1.31286	0.000105152
PA2234	pslD	biofilm formation protein PslD	-1.4018	2.24024e-07
PA2235	pslE	biofilm formation protein PslE	-1.5176	5.96415e-07
PA2236	pslF	biofilm formation protein PslF	-1.78787	2.9136e-05
PA2237	pslG	biofilm formation protein PslG	-1.878	3.92696e-08
PA2238	pslH	biofilm formation protein PslH	-1.82685	4.98822e-07
PA2239	pslI	biofilm formation protein PslI	-2.09361	3.6223e-07
PA2240	pslJ	biofilm formation protein PslJ	-2.06206	1.32302e-07
PA2241	pslK	biofilm formation protein PslL	-1.66737	1.24313e-05
PA2242	pslL	hypothetical protein	-1.60895	1.18025e-06
PA2247	bkdA1	2-oxoisovalerate dehydrogenase subunit alpha	-2.53045	4.40819e-07
PA2248	bkdA2	2-oxoisovalerate dehydrogenase subunit beta	-2.72138	1.10464e-06
PA2249	bkdB	branched-chain alpha-keto acid dehydrogenase complex lipoamide acyltransferase	-2.76303	2.68162e-07
PA2250	lpdV	branched-chain alpha-keto acid dehydrogenase complex dihydrolipoyl dehydrogenase	-3.36058	7.6144e-08
PA2256	pvcC	paerucumarin biosynthesis protein PvcC	1.27056	0.0430336
PA2259	ptxS	transcriptional regulator PtxS	1.03079	0.00688982
PA2283	PA2283	hypothetical protein	1.10303	0.040205
PA2300	chiC	chitinase	-3.63152	5.27993e-08
PA2301	PA2301	hypothetical protein	-1.69885	2.93574e-05
PA2302	ambE	protein AmbE	-2.8967	5.11204e-07
PA2303	ambD	protein AmbD	-2.9966	1.33907e-07
PA2304	ambC	protein AmbC	-1.94509	3.41959e-05
PA2305	ambB	protein AmbB	-1.29034	5.36791e-05
PA2318	PA2318	hypothetical protein	-1.05426	0.000519767
PA2321	PA2321	gluconokinase	1.16626	0.0173116
PA2326	PA2326	hypothetical protein	-1.34613	0.00711417
PA2327	PA2327	ABC transporter permease	-2.11225	1.50725e-05
PA2328	PA2328	hypothetical protein	-2.22885	9.523e-05
PA2329	PA2329	ABC transporter ATP-binding protein	-2.63003	8.4678e-05
PA2330	PA2330	hypothetical protein	-2.5517	0.000124691
PA2331	PA2331	hypothetical protein	-2.29665	9.49191e-06
PA2344	mtlZ	fructokinase	-1.04098	0.0271818
PA2345	PA2345	hypothetical protein	-1.5014	1.69318e-05
PA2348	PA2348	hypothetical protein	1.34562	0.0321326
PA2354	PA2354	transcriptional regulator	2.04864	0.000352957
PA2355	PA2355	FMNH2-dependent monooxygenase	2.58691	0.00453546
PA2356	msuD	methanesulfonate monooxygenase	3.32101	0.000698713
PA2357	msuE	NADH-dependent FMN reductase MsuE	4.36266	0.00110384
PA2358	PA2358	hypothetical protein	3.81159	6.53576e-06
PA2360	PA2360	hypothetical protein	-2.65272	1.20959e-07
PA2361	PA2361	hypothetical protein	-2.12312	5.21998e-08
PA2362	PA2362	hypothetical protein	-1.78016	0.000138409
PA2363	PA2363	hypothetical protein	-2.71121	3.01882e-07
PA2364	PA2364	hypothetical protein	-1.93678	3.35086e-06
PA2365	PA2365	hypothetical protein	-2.51193	1.0013e-06
PA2366	PA2366	uricase	-1.64995	9.34193e-06
PA2367	PA2367	hypothetical protein	-2.67143	8.46592e-06
PA2368	PA2368	hypothetical protein	-3.4477	7.75799e-06
PA2369	PA2369	hypothetical protein	-3.36375	2.97535e-06
PA2370	PA2370	hypothetical protein	-2.3517	8.21487e-05
PA2371	PA2371	ClpA/B-type protease	-1.93049	5.84398e-07
PA2372			-1.58804	2.96743e-05
PA2373	PA2373	hypothetical protein	-2.22953	3.92696e-08
PA2374	PA2374	hypothetical protein	-1.53794	0.000760968
PA2375	PA2375	hypothetical protein	-2.01673	5.35053e-05
PA2381	PA2381	hypothetical protein	-2.11781	0.000372654
PA2404	PA2404	hypothetical protein	1.15353	0.0419649
PA2407	PA2407	adhesion protein	1.2484	0.00840613
PA2430	PA2430	hypothetical protein	-1.05481	0.00134894
PA2444	glyA2	serine hydroxymethyltransferase	1.34128	0.000403198
PA2445	gcvP2	glycine dehydrogenase	1.6838	1.25048e-05
PA2446	gcvH2	glycine cleavage system protein H	1.99815	0.000105152
PA2468	foxI	ECF sigma factor FoxI	-1.34672	8.57997e-05
PA2474	PA2474	hypothetical protein	-1.30378	0.0151043
PA2475	PA2475	cytochrome P450	-1.48826	0.000228625
PA2504	PA2504	hypothetical protein	-1.19795	0.000105512
PA2507	catA	catechol 1,2-dioxygenase	-1.23222	0.0325937
PA2544	PA2544	hypothetical protein	-1.03998	0.000230524
PA2550	PA2550	acyl-CoA dehydrogenase	-1.58012	4.7566e-07
PA2551	PA2551	transcriptional regulator	-2.23182	5.85788e-08
PA2552	PA2552	acyl-CoA dehydrogenase	-3.22944	1.22139e-07
PA2553	PA2553	acyl-CoA thiolase	-3.38329	1.41064e-07
PA2554	PA2554	short-chain dehydrogenase	-3.19861	8.58646e-07
PA2555	PA2555	AMP-binding protein	-2.95258	5.11204e-07
PA2557	PA2557	AMP-binding protein	-1.69766	1.62163e-05
PA2561	PA2561	methyl-accepting chemotaxis protein CtpH	1.40835	5.49242e-06
PA2564	PA2564	trans-aconitate 2-methyltransferase	-1.06364	0.000159528
PA2565	PA2565	hypothetical protein	-1.49014	0.000226239
PA2566	PA2566	hypothetical protein	-1.37594	0.000119668
PA2570	lecA	PA-I galactophilic lectin	-1.29823	0.000348294
PA2571	PA2571	two-component sensor	-1.11228	0.000669186
PA2572	PA2572	two-component response regulator	-1.31596	1.67811e-05
PA2573	PA2573	chemotaxis transducer	-1.31353	8.65104e-07
PA2587	pqsH	2-heptyl-3-hydroxy-4(1H)-quinolone synthase	-1.48633	7.20862e-08
PA2588	PA2588	transcriptional regulator	-1.73715	8.58646e-07
PA2592	PA2592	spermidine/putrescine-binding protein	-1.63317	3.90825e-07
PA2593	qteE	quorum threshold expression protein QteE	-1.65632	2.17685e-06
PA2594	PA2594	hypothetical protein	-1.64769	2.87709e-06
PA2603.1			1.0654	0.000869088
PA2622	cspD	cold-shock protein CspD	-1.61126	3.28557e-07
PA2623	icd	isocitrate dehydrogenase	-1.08471	0.000615426
PA2652	PA2652	methyl-accepting chemotaxis protein	1.01833	6.38796e-07
PA2654	PA2654	chemotaxis transducer	1.57801	3.03573e-06
PA2655	PA2655	hypothetical protein (unknown)	2.55025	2.33592e-05
PA2658	PA2658	hypothetical protein	-1.14721	5.08767e-06
PA2662	PA2662	hypothetical protein	1.49279	0.0158813
PA2663	ppyR	psl and pyoverdine operon regulator PpyR	3.6604	0.00562539
PA2664	fhp	flavohemoprotein	2.72074	0.000742265
PA2667	PA2667	hypothetical protein	1.17425	1.47752e-06
PA2672	PA2672	type II secretion system protein	-1.3217	0.0055837
PA2686	pfeR	two-component response regulator PfeR	-1.51351	5.38471e-05
PA2687	pfeS	two-component sensor histidine kinase PfeS	-1.31176	2.16145e-05
PA2721	PA2721	hypothetical protein	-1.83132	0.00024416
PA2722	PA2722	hypothetical protein	-1.17813	0.0148789
PA2728			-1.11001	1.24708e-05
PA2747	PA2747	hypothetical protein	-1.12618	0.00177177
PA2756	PA2756	hypothetical protein	-1.38597	3.02356e-07
PA2757	PA2757	hypothetical protein	-1.49822	3.7749e-07
PA2761	PA2761	hypothetical protein	-1.1456	7.24919e-06
PA2762	PA2762	hypothetical protein	-1.55941	3.35086e-06
PA2763	PA2763	hypothetical protein	-1.2439	0.000441509
PA2787	cpg2	glutamate carboxypeptidase	-1.26118	4.84912e-05
PA2788	PA2788	chemotaxis transducer	-1.04277	0.000436945
PA2790	PA2790	hypothetical protein	-1.52399	1.10545e-05
PA2815	PA2815	acyl-CoA dehydrogenase	-1.0982	7.77188e-05
PA2852.1			1.59218	0.000328278
PA2852.2			1.44172	1.88963e-05
PA2863	lipH	lipase chaperone	-1.18033	0.0099315
PA2912	PA2912	ABC transporter ATP-binding protein	1.03195	0.00882435
PA2916	PA2916	hypothetical protein	1.02564	0.0260535
PA2937	PA2937	hypothetical protein	-1.74663	0.000814887
PA2939	PA2939	aminopeptidase	-3.89551	7.8898e-08
PA2958.1			1.47371	0.00243965
PA3022	PA3022	hypothetical protein	-1.09415	2.0412e-05
PA3023	PA3023	lipid kinase	-1.03656	2.39191e-05
PA3040	PA3040	hypothetical protein	-1.75249	3.95623e-06
PA3041	PA3041	hypothetical protein	-1.79581	1.10464e-06
PA3042	PA3042	hypothetical protein	-1.85481	7.90931e-06
PA3045	PA3045	two-component response regulator	1.16533	0.00480328
PA3061	pelD	pellicle/biofilm biosynthesis protein PelD	1.75144	0.000509459
PA3062	pelC	pellicle/biofilm biosynthesis outer membrane protein PelC	1.60766	0.0406108
PA3089	PA3089	hypothetical protein	-1.31383	0.0042293
PA3091	PA3091	hypothetical protein	-1.10921	3.19253e-05
PA3094.3			1.13623	0.00837836
PA3095	xcpZ	type II secretion system protein M	-2.03015	9.83365e-06
PA3096	xcpY	type II secretion system protein L	-1.98857	1.99335e-06
PA3097	xcpX	type II secretion system protein K	-1.75766	4.14004e-07
PA3098	xcpW	type II secretion system protein J	-1.87007	2.38528e-08
PA3099	xcpV	type II secretion system protein I	-1.83589	1.44939e-07
PA3100	xcpU	type II secretion system protein H	-1.7531	6.51854e-07
PA3101	xcpT	type II secretion system protein G	-1.74974	1.96418e-06
PA3102	xcpS	type II secretion system protein F	-1.14528	4.61016e-05
PA3103	xcpR	type II secretion system protein E	-1.34086	9.81101e-07
PA3104	xcpP	type II secretion system protein N	-1.39687	9.81414e-06
PA3105	xcpQ	type II secretion system protein D	-1.50115	3.43221e-07
PA3126	ibpA	heat-shock protein IbpA	2.05168	3.85376e-05
PA3179	PA3179	ribosomal large subunit pseudouridine synthase B	1.08561	9.87518e-05
PA3186	oprB	porin B	-1.9154	0.00056085
PA3187	PA3187	ABC transporter ATP-binding protein	-2.91679	0.000120897
PA3188	PA3188	sugar ABC transporter permease	-2.13478	0.00263225
PA3189	PA3189	sugar ABC transporter permease	-2.29045	0.00375092
PA3190	PA3190	sugar ABC transporter substrate-binding protein	-2.74485	0.000257075
PA3195	gapA	glyceraldehyde 3-phosphate dehydrogenase	-1.03507	1.03667e-05
PA3209	PA3209	hypothetical protein	1.38403	0.000404086
PA3218			1.58715	0.00416838
PA3222	PA3222	hypothetical protein	-1.05295	6.62611e-05
PA3232	PA3232	DNA polymerase III subunit epsilon	-1.20409	0.00465709
PA3233	PA3233	hypothetical protein	-1.28256	0.0026149
PA3250	PA3250	hypothetical protein	-1.97345	4.45572e-07
PA3251	PA3251	hypothetical protein	-1.60789	0.00166768
PA3252	PA3252	ABC transporter permease	-1.38284	0.00432115
PA3282	PA3282	hypothetical protein	2.78109	7.11327e-05
PA3283	PA3283	hypothetical protein (unknown)	2.13863	1.41498e-05
PA3284	PA3284	hypothetical protein (unknown)	2.23739	9.57767e-05
PA3289	PA3289	hypothetical protein	-1.56205	1.2183e-06
PA3290	PA3290	hypothetical protein	-1.04026	0.000182038
PA3291	PA3291	hypothetical protein	-1.83106	5.0482e-06
PA3292	PA3292	hypothetical protein	-2.19389	6.32069e-06
PA3293	PA3293	hypothetical protein	-2.42901	1.23316e-06
PA3294	PA3294	hypothetical protein	-2.39824	5.15859e-08
PA3324	PA3324	short-chain dehydrogenase	-1.31876	4.19461e-05
PA3325	PA3325	hypothetical protein	-1.652	9.31624e-07
PA3326	PA3326	ATP-dependent Clp protease proteolytic subunit	-2.0674	6.51142e-06
PA3327	PA3327	non-ribosomal peptide synthetase	-2.52643	3.6223e-07
PA3328	PA3328	FAD-dependent monooxygenase	-3.39144	5.65525e-07
PA3329	PA3329	hypothetical protein	-3.32691	4.36608e-07
PA3330	PA3330	short-chain dehydrogenase	-3.57257	3.07088e-07
PA3331	PA3331	cytochrome P450	-2.85201	3.6223e-07
PA3332	PA3332	hypothetical protein (Phenazine biosynthesis protein A/B)	-3.54181	3.49989e-07
PA3333	fabH2	3-oxoacyl-ACP synthase III	-4.22657	1.1007e-07
PA3334	PA3334	acyl carrier protein	-4.26047	9.0711e-08
PA3335	PA3335	hypothetical protein (S-adenosyl-L-methionine-dependent methyltransferase-like)	-4.35671	6.96225e-08
PA3336	PA3336	major facilitator superfamily transporter	-3.66782	1.4324e-07
PA3337	rfaD	ADP-L-glycero-D-mannoheptose-6-epimerase	-2.0736	1.81406e-07
PA3338	PA3338	hypothetical protein	-1.10421	0.000393588
PA3361	lecB	fucose-binding lectin PA-IIL	-4.20534	9.9038e-08
PA3362	PA3362	transporter protein AmiS	-2.37205	3.36878e-05
PA3366.1			1.52468	0.000459686
PA3391	nosR	regulatory protein NosR	-1.92528	1.79902e-05
PA3392	nosZ	nitrous-oxide reductase	-1.89036	5.22837e-07
PA3393	nosD	copper-binding periplasmic protein	-2.12846	1.94231e-07
PA3394	nosF	copper ABC transporter ATP-binding protein	-2.47234	1.24313e-05
PA3395	nosY	membrane protein NosY	-2.51272	3.86294e-08
PA3396	nosL	acessory protein NosL	-2.03421	4.46252e-06
PA3405	hasE	metalloprotease secretion protein	1.89229	0.0113589
PA3416	PA3416	pyruvate dehydrogenase E1 component subunit beta	-1.9778	0.000742265
PA3417	PA3417	pyruvate dehydrogenase E1 component subunit alpha	-1.21894	0.0125715
PA3418	ldh	leucine dehydrogenase	-2.32886	1.3746e-06
PA3426	PA3426	enoyl-CoA hydratase	-1.46417	5.84557e-06
PA3436	PA3436	hypothetical protein	1.21403	0.00758208
PA3446	PA3446	NAD(P)H-dependent FMN reductase	1.6988	0.00497454
PA3448	PA3448	ABC transporter permease	2.37825	0.00831902
PA3452	mqoA	malate:quinone oxidoreductase	1.42651	7.16325e-07
PA3458	PA3458	transcriptional regulator	1.25311	0.0036884
PA3476	rhlI	acyl-homoserine-lactone synthase	-1.33427	1.08303e-06
PA3477	rhlR	transcriptional regulator RhlR	-1.97891	7.03419e-07
PA3478	rhlB	rhamnosyltransferase subunit B	-3.14671	3.97517e-08
PA3479	rhlA	rhamnosyltransferase subunit A	-3.5289	3.92696e-08
PA3486	PA3486	hypothetical protein	-2.13931	5.24735e-07
PA3487	pldA	phospholipase D	-1.96931	8.3793e-07
PA3488	PA3488	hypothetical protein	-1.51992	3.85376e-05
PA3519	PA3519	hypothetical protein	-1.61173	0.0281383
PA3520	PA3520	hypothetical protein	-3.04133	0.00218967
PA3530	PA3530	hypothetical protein	-1.2198	1.04984e-05
PA3531	bfrB	bacterioferritin	1.78025	5.22837e-07
PA3547	algL	alginate lyase	1.48174	0.00588321
PA3575	PA3575	hypothetical protein	1.19587	0.000403198
PA3579	PA3579	glycerol kinase	-1.08198	1.74086e-06
PA3580	PA3580	hypothetical protein	-1.11039	1.04254e-06
PA3581	glpF	glycerol uptake facilitator protein	-1.80049	2.38528e-08
PA3582	glpK	glycerol kinase	-2.2608	6.06405e-08
PA3583	glpR	glycerol-3-phosphate regulon repressor	-1.19046	1.08303e-06
PA3584	glpD	glycerol-3-phosphate dehydrogenase	-2.9126	3.31204e-07
PA3607	potA	polyamine transporter ATP-binding protein PotA	1.06686	0.000547263
PA3608	potB	polyamine ABC transporter permease PotB	1.48034	0.000180424
PA3609	potC	polyamine ABC transporter permease PotC	1.06825	0.00638416
PA3610	potD	polyamine ABC transporter substrate-binding protein PotD	1.49297	0.000422326
PA3619	PA3619	hypothetical protein	-1.01567	0.00353674
PA3622	rpoS	RNA polymerase sigma factor RpoS	-1.31162	6.60699e-06
PA3688	PA3688	hypothetical protein	-2.12499	9.49458e-06
PA3695	PA3695	hypothetical protein	-1.02465	6.53931e-06
PA3723	PA3723	FMN oxidoreductase	-2.27745	2.9271e-06
PA3724	lasB	elastase LasB	-2.98951	3.649e-07
PA3732	PA3732	hypothetical protein	1.11386	1.6502e-05
PA3766	PA3766	aromatic amino acid transporter	1.06042	0.0001535
PA3787	PA3787	hypothetical protein	-1.43407	1.97856e-05
PA3788	PA3788	hypothetical protein	-1.59236	0.000581251
PA3789	PA3789	hypothetical protein	-2.14863	5.84557e-06
PA3790	oprC	copper transport outer membrane porin OprC	-2.63288	2.97045e-05
PA3791	PA3791	hypothetical protein	-1.83569	8.7823e-05
PA3811	hscB	co-chaperone HscB	-1.12399	0.012696
PA3814	iscS	cysteine desulfurase	-1.16616	0.00517403
PA3824.1			1.42242	0.000124691
PA3858	PA3858	amino acid-binding protein	-1.50199	5.71446e-07
PA3870	moaA1	molybdenum cofactor biosynthesis protein A	2.25266	0.00167353
PA3871	PA3871	PpiC-type peptidyl-prolyl cis-trans isomerase	2.65402	0.0168205
PA3872	narI	respiratory nitrate reductase subunit gamma	2.63681	0.0167953
PA3873	narJ	respiratory nitrate reductase subunit delta	2.30542	0.0207005
PA3874	narH	respiratory nitrate reductase subunit beta	2.21057	0.0175344
PA3875	narG	respiratory nitrate reductase subunit alpha	2.16116	0.0427359
PA3876	narK2	nitrite extrusion protein 2	3.11383	0.0425311
PA3877	narK1	nitrite extrusion protein 1	3.18168	0.0202825
PA3892	PA3892	hypothetical protein	1.28723	0.000386943
PA3893	PA3893	hypothetical protein	1.42751	0.000337277
PA3894	PA3894	hypothetical protein	1.17699	0.00227726
PA3901	fecA	Fe(III) dicitrate transporter FecA	1.31199	9.36621e-07
PA3905	PA3905	hypothetical protein	-1.20432	1.10046e-06
PA3906	PA3906	hypothetical protein	-1.15529	3.58583e-06
PA3907	PA3907	hypothetical protein	-1.17399	3.59335e-06
PA3908	PA3908	hypothetical protein	-1.40234	2.78534e-07
PA3911	PA3911	hypothetical protein	-1.46303	1.33227e-05
PA3912	PA3912	hypothetical protein	-1.08631	0.0013666
PA3920	PA3920	metal transporting P-type ATPase	-1.29963	0.0167725
PA3921	PA3921	transcriptional regulator	-1.92927	5.22837e-07
PA3922	PA3922	hypothetical protein	-2.75742	1.23557e-05
PA3923	PA3923	hypothetical protein	-1.2378	0.000456735
PA3928	PA3928	hypothetical protein	-2.85739	2.67312e-06
PA3929	cioB	cyanide insensitive terminal oxidase	-3.19713	5.22837e-07
PA3930	cioA	cyanide insensitive terminal oxidase	-3.42924	7.4368e-07
PA3939	PA3939	hypothetical protein	1.17545	0.000146165
PA3941	PA3941	hypothetical protein	1.04934	0.000261991
PA3986	PA3986	hypothetical protein	-1.35127	0.000324423
PA3990	PA3990	hypothetical protein	1.04715	0.01277
PA3991			1.74729	0.000995303
PA4015	PA4015	hypothetical protein	-2.13034	5.22837e-07
PA4022	PA4022	aldehyde dehydrogenase	-2.94287	1.00393e-07
PA4023	PA4023	transporter	-2.39473	1.24357e-06
PA4024	eutB	ethanolamine ammonia-lyase large subunit	-1.61476	1.62333e-05
PA4025	PA4025	ethanolamine ammonia-lyase small subunit	-1.27619	0.000138484
PA4038	PA4038	hypothetical protein	1.1234	0.0387004
PA4062	PA4062	hypothetical protein	1.283	0.000387612
PA4086	cupB1	fimbrial subunit CupB1	1.63755	5.92313e-05
PA4127	hpcG	2-oxo-hepta-3-ene-1,7-dioic acid hydratase	-1.07634	0.00033467
PA4128	PA4128	2,4-dihydroxyhept-2-ene-1,7-dioic acid aldolase	-1.35629	0.000718166
PA4129	PA4129	hypothetical protein	-1.17461	0.00206558
PA4130	PA4130	sulfite/nitrite reductase	-1.2413	2.7082e-05
PA4131	PA4131	iron-sulfur protein	-2.24486	8.93834e-06
PA4132	PA4132	hypothetical protein	-2.1147	5.91166e-06
PA4133	PA4133	cbb3-type cytochrome C oxidase subunit I	-2.5888	1.24066e-05
PA4134	PA4134	hypothetical protein	-2.45022	2.85308e-07
PA4135	PA4135	transcriptional regulator	-1.38692	1.83442e-05
PA4136	PA4136	major facilitator superfamily transporter	-1.5327	1.0013e-06
PA4138	tyrS	tyrosine--tRNA ligase	1.38963	0.000117014
PA4141	PA4141	hypothetical protein	-1.99798	1.50881e-05
PA4142	PA4142	secretion protein	-2.65686	1.55344e-06
PA4143	PA4143	toxin transporter	-1.53968	0.000159224
PA4144	PA4144	hypothetical protein	-1.63323	4.10051e-05
PA4153	PA4153	2,3-butanediol dehydrogenase	1.06302	0.002444
PA4154	PA4154	hypothetical protein	1.03405	0.000503099
PA4179	PA4179	porin	1.26097	5.34808e-05
PA4190	pqsL	monooxygenase	-1.02461	5.36805e-05
PA4207	mexI	resistance-nodulation-cell division (RND) efflux transporter	-1.74063	3.44387e-06
PA4208	opmD	Outer membrane efflux protein	-3.75305	2.66468e-07
PA4209	phzM	phenazine-specific methyltransferase	-3.94451	9.9038e-08
PA4210	phzA1	phenazine biosynthesis protein	-4.56436	5.09624e-06
PA4211	phzB1	phenazine biosynthesis protein	-4.7119	9.09219e-08
PA4212	phzC1	phenazine biosynthesis protein PhzC	-4.42675	0.000233628
PA4216	phzG1	pyridoxamine 5'-phosphate oxidase	-4.22336	1.66599e-06
PA4217	phzS	hypothetical protein	-4.91078	8.25219e-08
PA4218	ampP	transporter	-3.45401	6.38796e-07
PA4219	PA4219	hypothetical protein	-1.45564	0.000422326
PA4220	PA4220	hypothetical protein	1.33788	0.0295082
PA4224	pchG	pyochelin biosynthetic protein PchG	1.35503	0.0338876
PA4225	pchF	pyochelin synthetase	1.20585	0.0141276
PA4226	pchE	dihydroaeruginoic acid synthetase	1.15654	0.000561199
PA4228	pchD	2,3-dihydroxybenzoate-AMP ligase	1.24696	0.0104772
PA4236	katA	catalase	-1.4716	2.7754e-05
PA4242	rpmJ	50S ribosomal protein L36	1.07513	8.25532e-05
PA4250	rpsN	30S ribosomal protein S14	1.54893	1.7921e-07
PA4251	rplE	50S ribosomal protein L5	1.61145	1.03634e-07
PA4252	rplX	50S ribosomal protein L24	1.46404	7.90609e-07
PA4253	rplN	50S ribosomal protein L14	1.3398	2.9271e-06
PA4254	rpsQ	30S ribosomal protein S17	1.40018	8.34072e-07
PA4255	rpmC	50S ribosomal protein L29	1.27591	1.4808e-06
PA4256	rplP	50S ribosomal protein L16	1.10226	5.55134e-05
PA4257	rpsC	30S ribosomal protein S3	1.0488	6.04337e-05
PA4269	rpoC	DNA-directed RNA polymerase subunit beta'	1.50035	1.00307e-07
PA4271	rplL	50S ribosomal protein L7/L12	1.11969	8.14169e-05
PA4280.2	PA4280.2	23S ribosomal RNA	3.00083	0.00116674
PA4280.4			1.1213	0.00199779
PA4280.5	PA4280.5	16S ribosomal RNA	3.05965	0.00137617
PA4287	PA4287	hypothetical protein	1.33084	0.00269664
PA4294	PA4294	hypothetical protein	-1.54468	0.00240437
PA4296	pprB	two-component response regulator PprB	-2.57545	5.22837e-07
PA4297	tadG	hypothetical protein	-1.40761	2.14808e-05
PA4299	tadD	type II secretion system protein TadD	-1.84438	0.000422326
PA4301	tadB	type II secretion system protein TadB	-1.99917	2.4713e-05
PA4302	tadA	ATPase TadA	-1.55089	0.0001535
PA4303	tadZ	hypothetical protein	-1.62182	0.000165227
PA4304	rcpA	type II/III secretion system protein	-1.58177	1.26514e-05
PA4305	rcpC	hypothetical protein	-1.28354	0.000523268
PA4306	flp	type IVb pilin Flp	-4.32645	3.13571e-06
PA4314	purU1	formyltetrahydrofolate deformylase	1.1513	3.31204e-07
PA4326	PA4326	hypothetical protein	1.14579	7.28359e-05
PA4348	PA4348	hypothetical protein	1.12389	0.0227007
PA4350	PA4350	hypothetical protein	1.15686	0.0336785
PA4355	PA4355	major facilitator superfamily transporter	1.18572	0.0181717
PA4370	icmP	insulin-cleaving metalloproteinase outer membrane protein	-1.13816	3.12217e-07
PA4421.1			1.9128	0.00256944
PA4541.1			1.18323	0.00173803
PA4541.3			1.52621	0.000438848
PA4551	pilV	type 4 fimbrial biogenesis protein PilV	-1.27895	7.18063e-06
PA4552	pilW	type 4 fimbrial biogenesis protein PilW	-1.04586	2.46373e-05
PA4554	pilY1	type 4 fimbrial biogenesis protein PilY1	-1.04046	8.79402e-07
PA4555	pilY2	type 4 fimbrial biogenesis protein PilY2	-1.20777	0.000140893
PA4556	pilE	type 4 fimbrial biogenesis protein PilE	-1.19775	2.87709e-06
PA4571	PA4571	cytochrome C	1.16964	0.000185005
PA4578	PA4578	hypothetical protein	-1.28934	3.00196e-05
PA4581.1			1.4574	0.022145
PA4587	ccpR	cytochrome C551 peroxidase	-1.86569	9.76243e-07
PA4590	pra	protein activator	-1.47331	8.1822e-06
PA4607	PA4607	hypothetical protein	-3.23181	1.17062e-06
PA4610	PA4610	hypothetical protein	-1.18519	0.00689669
PA4674	PA4674	hypothetical protein	1.02291	0.000227743
PA4690.2			2.87499	0.00141587
PA4690.4			1.07759	2.53356e-05
PA4690.5			2.86012	0.00452035
PA4703	PA4703	hypothetical protein	-1.24685	3.31775e-05
PA4724.1			1.41548	0.007742
PA4738	PA4738	hypothetical protein	-1.37566	0.00187634
PA4739	PA4739	hypothetical protein	-1.33199	0.00495751
PA4741	rpsO	30S ribosomal protein S15	1.40326	9.67712e-07
PA4759	dapB	4-hydroxy-tetrahydrodipicolinate reductase	1.4309	8.57574e-06
PA4760	dnaJ	molecular chaperone DnaJ	1.66741	0.000182038
PA4761	dnaK	molecular chaperone DnaK	2.00444	2.86802e-07
PA4762	grpE	heat shock protein GrpE	2.1103	7.4368e-07
PA4773	PA4773	hypothetical protein	1.68959	0.0106886
PA4781	PA4781	cyclic di-GMP phosphodiesterase	-1.21252	0.000308878
PA4782	PA4782	hypothetical protein	1.45537	0.000337111
PA4788	PA4788	hypothetical protein	-1.6273	0.000306395
PA4825	mgtA	Mg(2+) transport ATPase	1.26949	0.000687017
PA4828	PA4828	hypothetical protein	-1.28119	0.0217787
PA4918	PA4918	hypothetical protein	1.17647	0.0194963
PA4919	pncB1	nicotinate phosphoribosyltransferase	1.38181	5.13523e-05
PA4920	nadE	NAD synthetase	1.50941	0.000185005
PA4921	PA4921	hypothetical protein	1.57163	0.00049463
PA4937.1			1.44344	0.000403913
PA4937.2			1.02641	0.00215162
PA4985	PA4985	hypothetical protein	1.03824	0.0141276
PA5029	PA5029	transcriptional regulator	1.1313	0.0026124
PA5033	PA5033	hypothetical protein	-1.34483	1.04984e-05
PA5040	pilQ	type 4 fimbrial biogenesis outer membrane protein PilQ	-1.00776	8.42339e-05
PA5053	hslV	ATP-dependent protease peptidase subunit	1.31463	6.82237e-05
PA5054	hslU	ATP-dependent protease ATP-binding subunit HslU	1.85693	2.16125e-05
PA5055	PA5055	hypothetical protein	1.01467	0.000515154
PA5058	phaC2	poly(3-hydroxyalkanoic acid) synthase	-1.44827	4.72476e-07
PA5072	PA5072	chemotaxis transducer	1.33276	1.91819e-05
PA5089	PA5089	hypothetical protein	-1.24929	3.16116e-06
PA5090	PA5090	hypothetical protein	-1.91134	3.28557e-07
PA5096	PA5096	ABC transporter	-1.10751	0.00192098
PA5104	PA5104	hypothetical protein	1.0878	0.00352373
PA5106	PA5106	N-formimino-L-glutamate deiminase	1.11923	0.000314763
PA5160.1			2.33476	5.70035e-05
PA5170	arcD	arginine/ornithine antiporter	1.78292	0.0005444
PA5181.1			1.01027	0.00114794
PA5182	PA5182	hypothetical protein	1.00198	0.00261855
PA5220	PA5220	hypothetical protein	-1.77988	3.33201e-07
PA5227.1			1.32184	0.00260973
PA5232	PA5232	hypothetical protein	-1.14797	3.29828e-06
PA5265	PA5265	hypothetical protein	-2.83516	5.08311e-06
PA5266	VgrG6	Type VI secretion system, RhsGE-associated Vgr family subset	-4.36408	5.45723e-07
PA5267	hcpB	secreted protein Hcp	-4.54598	5.19991e-07
PA5271	PA5271	hypothetical protein	-1.00548	0.000418137
PA5302	dadX	alanine racemase	1.93146	7.34929e-06
PA5303	PA5303	hypothetical protein (Endoribonuclease L-PSP)	2.13736	1.10496e-06
PA5304	dadA	D-amino acid dehydrogenase small subunit	1.81313	5.85658e-08
PA5352	PA5352	hypothetical protein	-1.61222	0.0336379
PA5353	glcF	glycolate oxidase iron-sulfur subunit	-2.27176	0.0131038
PA5369	pstS	phosphate ABC transporter substrate-binding protein	1.22626	0.000422326
PA5369.2			2.83599	0.00204404
PA5369.5			2.16106	0.0259022
PA5381	PA5381	hypothetical protein	1.48569	0.00450996
PA5382	PA5382	transcriptional regulator	1.42641	0.00246779
PA5401	PA5401	hypothetical protein	1.29733	0.0155164
PA5406	PA5406	hypothetical protein	1.38326	5.70035e-05
PA5427	adhA	alcohol dehydrogenase	1.33855	0.0119916
PA5428	PA5428	transcriptional regulator	1.37895	0.000974334
PA5431	PA5431	transcriptional regulator	1.08813	0.00970846
PA5440	PA5440	peptidase	2.02059	5.36805e-05
PA5448	wbpY	glycosyltransferase WbpY	-1.51646	1.17062e-06
PA5449	wbpX	glycosyltransferase WbpX	-1.88862	2.77036e-06
PA5450	wzt	ABC transporter	-1.39089	1.10464e-06
PA5481	PA5481	hypothetical protein	-2.31154	8.11272e-05
PA5482	PA5482	hypothetical protein	-1.90471	0.00177172
PA5507	PA5507	hypothetical protein	-1.27122	0.000742265
PA5523	PA5523	aminotransferase	1.11939	0.000177205
PA5524	PA5524	short-chain dehydrogenase	1.19733	0.000491615
PA5525	PA5525	transcriptional regulator	1.10645	5.87428e-06
PA5526	PA5526	hypothetical protein	1.34877	1.67056e-06
PA5527	PA5527	hypothetical protein	1.13386	2.17685e-06
PA5530	PA5530	MFS dicarboxylate transporter	3.82706	4.70815e-08
PA5531	tonB1	transporter TonB	-1.11082	1.26514e-05
PA5542	PA5542	hypothetical protein	-1.52806	1.23395e-05
PA5543	PA5543	hypothetical protein	-1.09954	0.00907934
PA5553	atpC	ATP synthase subunit epsilon	1.48152	3.6223e-07
PA5554	atpD	ATP synthase subunit beta	1.29216	2.70963e-06
PA5555	atpG	ATP synthase subunit gamma	1.01195	0.000492015
PA5570	rpmH	50S ribosomal protein L34	1.06084	2.43254e-05

## Sheet: Table S8
Locus Tag	Gene	Description	Log2FC	adj. P. Value
PA0806	PA0806	hypothetical protein (DoxX-like family)	5.49513	0.00620953
PA1483	cycH	cytochrome c-type biogenesis protein CycH	-1.7604	0.0109176
PA1484	PA1484	transcriptional regulator	-1.87092	0.0488253
PA1635	kdpC	potassium-transporting ATPase subunit C	-4.42829	0.0330668
PA1797	PA1797	hypothetical protein (beta-lactamase related)_next to parS and parR genes ( two component system)	3.05251	0.00342797
PA2006	PA2006	major facilitator superfamily transporter	2.52146	0.00789237
PA2358	PA2358	hypothetical protein	5.00426	0.00351806
PA2642	nuoG	NADH-quinone oxidoreductase subunit G	-1.33481	0.0205836
PA2993	PA2993	hypothetical protein	-1.66443	0.0379417
PA3154	wzy	B-band O-antigen polymerase	-1.235	0.0407818
PA3495	nth	endonuclease III	-1.62541	0.00342797
PA3559	PA3559	nucleotide sugar dehydrogenase	-2.46221	0.0407818
PA3650	dxr	1-deoxy-D-xylulose 5-phosphate reductoisomerase	-1.77583	0.0194539
PA3800	PA3800	outer membrane protein assembly factor BamB	-1.67222	0.0492809
PA3801	PA3801	hypothetical protein	-1.77747	0.00351806
PA4251	rplE	50S ribosomal protein L5	-2.53396	0.0382313
PA4252	rplX	50S ribosomal protein L24	-2.60124	0.0109176
PA4253	rplN	50S ribosomal protein L14	-2.25231	0.0319897
PA5001	PA5001	hypothetical protein	-1.42734	0.0055807
PA5007	PA5007	hypothetical protein	-2.0877	0.0109176
PA5365	phoU	phosphate uptake regulatory protein PhoU	-1.661	0.0158949

[truncated: 2 more sheets: Table S9, Table S10]
